# Supplementary material for: A Comparison Between High- and Low-Performing Lambs and Their Impact on the Meat Quality and Development Level Using a Multi-Omics Analysis of Rumen Microbe–Muscle–Liver Interactions
Source: Microorganisms. 2025 Apr 19;13(4):943. doi: 10.3390/microorganisms13040943 (PMC12029538; doi:10.3390/microorganisms13040943)
Supplement: Supplementary file 1 [file microorganisms-13-00943-s001.zip]

Archive with 8 entries (8 files):
- Supplementary Figure S1  LEfSe analysis rumen biomarkers in HADG and LADG lambs.png
- Supplementary Figure S2  Histogram of the number of lamb longissimus dorsi genes enriched in different modules.png
- Supplementary Figure S3 Bar graph of KEGG top 30 enrichment of turquoise module transcripts..jpeg
- Supplementary Figure S4 longissimus dorsi metabolite KEGG enrichment classification number histograms.jpeg
- Supplementary Figure S5 longissimus dorsi metabolite KEGG-enriched pathway FDR value top30 histogram.jpeg
- Supplementary Figure S6 longissimus dorsi Yellow  modules KEGG-enriched FDR values top30 histograms.jpeg
- Supplementary Figure S7 Heat maps were used to analyze the correlation between phenotype and major enrichment differences in KEGG regulation in liver.png
- Supplementary table S1 Correlation analysis of differential genes and body weight in longissimus dorsi.xlsx
