# Supplementary material for: A Comparison Between High- and Low-Performing Lambs and Their Impact on the Meat Quality and Development Level Using a Multi-Omics Analysis of Rumen Microbe–Muscle–Liver Interactions
Source: Microorganisms. 2025 Apr 19;13(4):943. doi: 10.3390/microorganisms13040943 (PMC12029538; doi:10.3390/microorganisms13040943)
Supplement: Supplementary file 1 [file microorganisms-13-00943-s001.zip › Supplementary table S1 Correlation analysis of differential genes and body weight in longissimus dorsi.xlsx]

## Sheet: Sheet1
id	SHM_mean	HM_mean	Symbol		rValue	R(Body weight)	pValue	p(Body weight)
ENSOARG00020014807	25.4469	110.338	NR4A1		ENSOARG00020014807	0.962952	ENSOARG00020014807	2.32866e-09
ENSOARG00020017573	23.953	171.855	CCL2		ENSOARG00020017573	0.973831	ENSOARG00020017573	2.10294e-10
ENSOARG00020023971	85.3996	31.8591	PFKFB4		ENSOARG00020023971	-0.976015	ENSOARG00020023971	1.14921e-10
ENSOARG00020024091	1.04038	348.436	SPP1		ENSOARG00020024091	0.983846	ENSOARG00020024091	7.37542e-12
MSTRG.14016	66.7291	1.9665	Patr-A		MSTRG.14016	-0.972538	MSTRG.14016	2.93719e-10
ENSOARG00020002706	6.66887	27.3101	MX1		ENSOARG00020002706	0.970424	ENSOARG00020002706	4.90896e-10
ENSOARG00020023615	6.6145	111.556	--		ENSOARG00020023615	0.97422	ENSOARG00020023615	1.89582e-10
ENSOARG00020003230	101.267	43.9793	UCP3		ENSOARG00020003230	-0.968748	ENSOARG00020003230	7.18884e-10
ENSOARG00020002675	0.957625	9.218	MX2		ENSOARG00020002675	0.967308	ENSOARG00020002675	9.8158e-10
ENSOARG00020002730	0.123375	57.0117	ALB		ENSOARG00020002730	0.941766	ENSOARG00020002730	5.21675e-08
ENSOARG00020003709	381.43	183.502	MYBPH		ENSOARG00020003709	-0.966872	ENSOARG00020003709	1.07575e-09
ENSOARG00020008655	10.2121	33.0399	LIPA		ENSOARG00020008655	0.978633	ENSOARG00020008655	5.15374e-11
ENSOARG00020022803	115.872	56.4135	FKBP5		ENSOARG00020022803	-0.957435	ENSOARG00020022803	6.0643e-09
ENSOARG00020021024	9.8595	56.1944	IFI6		ENSOARG00020021024	0.949133	ENSOARG00020021024	2.06441e-08
ENSOARG00020006027	36.0536	17.5745	ARRDC2		ENSOARG00020006027	-0.967571	ENSOARG00020006027	9.28262e-10
ENSOARG00020010226	22.8148	70.18	CTSZ		ENSOARG00020010226	0.969216	ENSOARG00020010226	6.47544e-10
ENSOARG00020016912	0.9185	12.8957	FGB		ENSOARG00020016912	0.925943	ENSOARG00020016912	2.68905e-07
ENSOARG00020012774	10.2197	32.8916	CD68		ENSOARG00020012774	0.968349	ENSOARG00020012774	7.84767e-10
ENSOARG00020019139	0.4045	2.72587	COL6A5		ENSOARG00020019139	0.933356	ENSOARG00020019139	1.31111e-07
ENSOARG00020018424	3.05662	10.416	MYH3		ENSOARG00020018424	0.930321	ENSOARG00020018424	1.77612e-07
ENSOARG00020008336	85.1029	200.383	CTSB		ENSOARG00020008336	0.969794	ENSOARG00020008336	5.67995e-10
MSTRG.15066	4.47987	14.905	IFIT1		MSTRG.15066	0.952421	MSTRG.15066	1.30455e-08
ENSOARG00020019059	1.39663	6.80337	Myh8		ENSOARG00020019059	0.933769	ENSOARG00020019059	1.25666e-07
ENSOARG00020013555	4.94225	19.4604	IGHM		ENSOARG00020013555	0.938292	ENSOARG00020013555	7.7534e-08
MSTRG.25687	29.8894	14.7121	FKBP5		MSTRG.25687	-0.952652	MSTRG.25687	1.26166e-08
ENSOARG00020023290	3.34037	16.9016	MSR1		ENSOARG00020023290	0.971153	ENSOARG00020023290	4.13008e-10
ENSOARG00020008491	16.7784	35.6463	HSPH1		ENSOARG00020008491	0.952007	ENSOARG00020008491	1.38463e-08
ENSOARG00020021136	30.9521	68.4115	ATF3		ENSOARG00020021136	0.966027	ENSOARG00020021136	1.28022e-09
ENSOARG00020025475	16.2604	6.39963	Pitx3		ENSOARG00020025475	-0.960855	ENSOARG00020025475	3.40458e-09
ENSOARG00020022011	2.3755	10.6037	NR4A2		ENSOARG00020022011	0.949825	ENSOARG00020022011	1.87909e-08
ENSOARG00020022450	9.84788	0.71025	BoLA-DQB		ENSOARG00020022450	-0.959835	ENSOARG00020022450	4.06545e-09
ENSOARG00020017761	4.96188	14.2973	OAS3		ENSOARG00020017761	0.95176	ENSOARG00020017761	1.43426e-08
ENSOARG00020005683	3.46537	8.88263	TNC		ENSOARG00020005683	0.923894	ENSOARG00020005683	3.23713e-07
ENSOARG00020024053	1.69125	6.489	ITGAM		ENSOARG00020024053	0.945871	ENSOARG00020024053	3.16181e-08
ENSOARG00020025198	0.458875	7.8245	TUBA1B		ENSOARG00020025198	0.964494	ENSOARG00020025198	1.73653e-09
ENSOARG00020005458	86.3247	174.475	RCAN1		ENSOARG00020005458	0.980871	ENSOARG00020005458	2.38952e-11
ENSOARG00020011356	20.7521	46.5695	GRN		ENSOARG00020011356	0.954945	ENSOARG00020011356	8.96869e-09
ENSOARG00020011920	6.17825	20.2034	HP		ENSOARG00020011920	0.957095	ENSOARG00020011920	6.40526e-09
ENSOARG00020008359	15.2474	36.1806	LCP1		ENSOARG00020008359	0.974191	ENSOARG00020008359	1.91055e-10
ENSOARG00020000639	3.38612	11.9712	HSPA6		ENSOARG00020000639	0.940674	ENSOARG00020000639	5.92393e-08
ENSOARG00020004462	31.2952	74.7054	ID1		ENSOARG00020004462	0.953876	ENSOARG00020004462	1.05372e-08
ENSOARG00020000632	23.8092	51.6054	DNAJB1		ENSOARG00020000632	0.953887	ENSOARG00020000632	1.05209e-08
MSTRG.9256	1.0465	4.36412	TLR2		MSTRG.9256	0.954465	MSTRG.9256	9.64664e-09
ENSOARG00020003071	6.4995	25.4345	LYS		ENSOARG00020003071	0.961959	ENSOARG00020003071	2.79495e-09
ENSOARG00020009546	37.2079	79.74	CTSS		ENSOARG00020009546	0.966758	ENSOARG00020009546	1.10154e-09
ENSOARG00020007059	4.093	12.142	ITGB2		ENSOARG00020007059	0.955153	ENSOARG00020007059	8.68742e-09
ENSOARG00020016663	0.132625	8.42062	FGG		ENSOARG00020016663	0.924393	ENSOARG00020016663	3.09567e-07
ENSOARG00020016110	22.4619	52.0517	LGMN		ENSOARG00020016110	0.978268	ENSOARG00020016110	5.79567e-11
ENSOARG00020024839	30.3	66.3851	FN1		ENSOARG00020024839	0.91117	ENSOARG00020024839	9.22853e-07
ENSOARG00020016446	13.3385	35.4787	LGALS3		ENSOARG00020016446	0.970565	ENSOARG00020016446	4.7489e-10
ENSOARG00020000874	8.48188	42.286	S100A2		ENSOARG00020000874	0.968648	ENSOARG00020000874	7.34858e-10
MSTRG.19724	0.188	2.68737	CLEC4D		MSTRG.19724	0.95527	MSTRG.19724	8.53266e-09
ENSOARG00020001709	6.05625	14.1423	Slc20a1		ENSOARG00020001709	0.952456	ENSOARG00020001709	1.2981e-08
ENSOARG00020017608	0.151875	2.175	ADGRE1		ENSOARG00020017608	0.94828	ENSOARG00020017608	2.31404e-08
ENSOARG00020000946	3.08387	12.4229	PTX3		ENSOARG00020000946	0.952913	ENSOARG00020000946	1.21465e-08
ENSOARG00020000965	0.814	5.04838	Nr4a3		ENSOARG00020000965	0.914107	ENSOARG00020000965	7.35194e-07
ENSOARG00020009868	10.883	31.5048	SRGN		ENSOARG00020009868	0.953929	ENSOARG00020009868	1.04541e-08
ENSOARG00020021234	6.372	14.2624	VCAN		ENSOARG00020021234	0.937644	ENSOARG00020021234	8.32738e-08
ENSOARG00020010985	0.74475	3.3825	HK3		ENSOARG00020010985	0.965879	ENSOARG00020010985	1.31934e-09
MSTRG.7662	0.108125	3.33525	HAS1		MSTRG.7662	0.971401	MSTRG.7662	3.89035e-10
ENSOARG00020014334	1.66938	13.196	ISG15		ENSOARG00020014334	0.958894	ENSOARG00020014334	4.76856e-09
ENSOARG00020002988	0.696375	9.21837	LYZ2		ENSOARG00020002988	0.953164	ENSOARG00020002988	1.17075e-08
ENSOARG00020000398	37.2182	78.3828	ADIPOQ		ENSOARG00020000398	0.951522	ENSOARG00020000398	1.48373e-08
ENSOARG00020003795	6.0685	15.6608	CHI3L1		ENSOARG00020003795	0.971826	ENSOARG00020003795	3.50694e-10
ENSOARG00020006403	1.83912	5.84938	FERMT3		ENSOARG00020006403	0.943427	ENSOARG00020006403	4.2791e-08
ENSOARG00020021121	0.16475	5.15212	SERPINA1		ENSOARG00020021121	0.933098	ENSOARG00020021121	1.34611e-07
ENSOARG00020019153	4.0935	11.0885	TF		ENSOARG00020019153	0.930385	ENSOARG00020019153	1.765e-07
ENSOARG00020012577	8.943	22.0686	PLIN1		ENSOARG00020012577	0.911201	ENSOARG00020012577	9.20709e-07
ENSOARG00020005932	27.064	57.0971	CSTB		ENSOARG00020005932	0.976527	ENSOARG00020005932	9.89647e-11
ENSOARG00020019242	3.6575	13.4545	RGS2		ENSOARG00020019242	0.970748	ENSOARG00020019242	4.54837e-10
MSTRG.24788	7.18863	2.56075	--		MSTRG.24788	-0.941589	MSTRG.24788	5.32639e-08
ENSOARG00020015481	4.5695	12.347	SDS		ENSOARG00020015481	0.971814	ENSOARG00020015481	3.51772e-10
ENSOARG00020023513	16.6696	36.1425	TUBB6		ENSOARG00020023513	0.927666	ENSOARG00020023513	2.29122e-07
MSTRG.15460	0.42675	2.42512	ADAM8		MSTRG.15460	0.915955	MSTRG.15460	6.34554e-07
ENSOARG00020008243	8.14387	22.964	FOSB		ENSOARG00020008243	0.924913	ENSOARG00020008243	2.95383e-07
ENSOARG00020012556	0.703375	2.43575	PLXNC1		ENSOARG00020012556	0.929123	ENSOARG00020012556	1.99479e-07
MSTRG.6786	4.49688	9.31462	CX3CL1		MSTRG.6786	0.940168	MSTRG.6786	6.27782e-08
ENSOARG00020001740	9.96213	4.958	KLHL30		ENSOARG00020001740	-0.89659	ENSOARG00020001740	2.56963e-06
ENSOARG00020018663	2.30075	13.606	Bloc1s2		ENSOARG00020018663	0.894121	ENSOARG00020018663	3.01066e-06
ENSOARG00020016713	3.83925	11.4721	CKB		ENSOARG00020016713	0.972221	ENSOARG00020016713	3.18051e-10
ENSOARG00020003772	13.6551	31.8992	Btg2		ENSOARG00020003772	0.940139	ENSOARG00020003772	6.29872e-08
ENSOARG00020006751	0.98225	4.2545	GPNMB		ENSOARG00020006751	0.983671	ENSOARG00020006751	7.9518e-12
ENSOARG00020000116	0.7835	6.13363	ADAMTS4		ENSOARG00020000116	0.919826	ENSOARG00020000116	4.60959e-07
ENSOARG00020023319	2.27825	7.21775	ELOVL6		ENSOARG00020023319	0.945413	ENSOARG00020023319	3.34999e-08
ENSOARG00020018944	0.001	5.8795	AMBP		ENSOARG00020018944	0.925632	ENSOARG00020018944	2.76671e-07
ENSOARG00020001670	0.1855	3.92475	FCN2		ENSOARG00020001670	0.957352	ENSOARG00020001670	6.14613e-09
MSTRG.9240	0.01025	6.41413	FGA		MSTRG.9240	0.947695	MSTRG.9240	2.49948e-08
ENSOARG00020000765	2.09375	18.1314	S100A12		ENSOARG00020000765	0.936783	ENSOARG00020000765	9.14434e-08
ENSOARG00020008834	3.96625	9.94337	SIRPA		ENSOARG00020008834	0.905001	ENSOARG00020008834	1.45199e-06
MSTRG.4457	4.568	11.9996	CCL23		MSTRG.4457	0.954859	MSTRG.4457	9.08692e-09
ENSOARG00020013833	10.1874	21.7231	CNN2		ENSOARG00020013833	0.941441	ENSOARG00020013833	5.41893e-08
ENSOARG00020009555	6.20862	14.1111	CD53		ENSOARG00020009555	0.968643	ENSOARG00020009555	7.35671e-10
ENSOARG00020002927	0.146375	2.87038	ALDOB		ENSOARG00020002927	0.914654	ENSOARG00020002927	7.04047e-07
ENSOARG00020015544	21.2239	43.7555	TIMP1		ENSOARG00020015544	0.938438	ENSOARG00020015544	7.6293e-08
ENSOARG00020021090	1.4285	6.48825	HSPA8		ENSOARG00020021090	0.908941	ENSOARG00020021090	1.09103e-06
ENSOARG00020025085	5.49525	14.798	CIDEC		ENSOARG00020025085	0.904327	ENSOARG00020025085	1.52282e-06
MSTRG.11914	0.05525	1.15663	ADAM28		MSTRG.11914	0.90641	MSTRG.11914	1.31274e-06
MSTRG.13906	1.48638	3.56913	HLA-DQA2		MSTRG.13906	0.944106	MSTRG.13906	3.93946e-08
ENSOARG00020013184	0.656125	4.83475	SNAI3		ENSOARG00020013184	0.965297	ENSOARG00020013184	1.48282e-09
ENSOARG00020001505	0.95625	4.48937	IL1RN		ENSOARG00020001505	0.939797	ENSOARG00020001505	6.5493e-08
ENSOARG00020023888	0.005875	4.48963	VTN		ENSOARG00020023888	0.925911	ENSOARG00020023888	2.69684e-07
ENSOARG00020012234	6.64088	13.5638	NT5DC3		ENSOARG00020012234	0.956009	ENSOARG00020012234	7.60849e-09
ENSOARG00020010172	0.01	5.48813	CYP2E1		ENSOARG00020010172	0.94046	ENSOARG00020010172	6.07171e-08
ENSOARG00020007651	2.81725	6.51163	LDLR		ENSOARG00020007651	0.91369	ENSOARG00020007651	7.59661e-07
ENSOARG00020014664	0.152875	5.926	TREM2		ENSOARG00020014664	0.96534	ENSOARG00020014664	1.47007e-09
ENSOARG00020017752	2.86187	7.666	CSRNP1		ENSOARG00020017752	0.891393	ENSOARG00020017752	3.5707e-06
MSTRG.21502	0.243	3.75	ADGRE1		MSTRG.21502	0.918257	MSTRG.21502	5.25712e-07
ENSOARG00020020539	0.43975	3.71275	STAR		ENSOARG00020020539	0.979714	ENSOARG00020020539	3.5938e-11
ENSOARG00020023664	5.71475	29.194	--		ENSOARG00020023664	0.938974	ENSOARG00020023664	7.18606e-08
ENSOARG00020024865	0.198625	7.19487	TTR		ENSOARG00020024865	0.953315	ENSOARG00020024865	1.14505e-08
ENSOARG00020000594	0.01125	4.68813	AHSG		ENSOARG00020000594	0.967405	ENSOARG00020000594	9.61505e-10
ENSOARG00020001751	2.23325	5.5665	SCIN		ENSOARG00020001751	0.952896	ENSOARG00020001751	1.21765e-08
ENSOARG00020001703	0.01075	4.34825	GC		ENSOARG00020001703	0.955803	ENSOARG00020001703	7.85732e-09
ENSOARG00020002993	4.35787	1.15213	GPBP1		ENSOARG00020002993	-0.893654	ENSOARG00020002993	3.10083e-06
ENSOARG00020025929	0.001	1.70362	PLG		ENSOARG00020025929	0.928426	ENSOARG00020025929	2.13213e-07
ENSOARG00020000744	1.10813	6.64125	S100A9		ENSOARG00020000744	0.975843	ENSOARG00020000744	1.20773e-10
ENSOARG00020020547	0.884	5.00638	ANXA1		ENSOARG00020020547	0.950922	ENSOARG00020020547	1.61451e-08
ENSOARG00020007852	2.62775	7.74225	CIART		ENSOARG00020007852	0.944464	ENSOARG00020007852	3.76998e-08
ENSOARG00020005106	1.14037	3.93863	NCF2		ENSOARG00020005106	0.930243	ENSOARG00020005106	1.78966e-07
ENSOARG00020022658	3.66975	8.74525	PTPN6		ENSOARG00020022658	0.921608	ENSOARG00020022658	3.95767e-07
ENSOARG00020011372	1.95463	5.19475	SQLE		ENSOARG00020011372	0.972469	ENSOARG00020011372	2.98901e-10
ENSOARG00020010401	0.001	2.56137	SERPINA3-7		ENSOARG00020010401	0.886253	ENSOARG00020010401	4.86629e-06
MSTRG.13381	1.14138	3.4015	PTAFR		MSTRG.13381	0.941247	MSTRG.13381	5.54293e-08
MSTRG.26053	0.9695	3.08937	CSF2RA		MSTRG.26053	0.947031	MSTRG.26053	2.72562e-08
ENSOARG00020009915	3.49875	13.001	SOCS3		ENSOARG00020009915	0.904375	ENSOARG00020009915	1.51771e-06
MSTRG.9103	0.903875	2.29688	IL7R		MSTRG.9103	0.935165	MSTRG.9103	1.08673e-07
ENSOARG00020014613	4.56862	11.3479	SERPINE1		ENSOARG00020014613	0.873106	ENSOARG00020014613	1.00916e-05
ENSOARG00020007806	10.4831	23.3535	COTL1		ENSOARG00020007806	0.958052	ENSOARG00020007806	5.48362e-09
ENSOARG00020018043	3.68825	10.1226	OAS1		ENSOARG00020018043	0.894259	ENSOARG00020018043	2.98436e-06
ENSOARG00020009513	0.016625	4.3015	APOH		ENSOARG00020009513	0.927125	ENSOARG00020009513	2.41032e-07
ENSOARG00020021962	2.09037	4.39875	IQGAP2		ENSOARG00020021962	0.907407	ENSOARG00020021962	1.22127e-06
MSTRG.5990	0.44675	1.86025	SLCO4A1		MSTRG.5990	0.887935	MSTRG.5990	4.40474e-06
ENSOARG00020016430	10.5653	22.9019	CNDP2		ENSOARG00020016430	0.904933	ENSOARG00020016430	1.45902e-06
ENSOARG00020002936	4.91038	12.6941	CAPG		ENSOARG00020002936	0.966706	ENSOARG00020002936	1.1134e-09
MSTRG.22769	1.32262	3.3215	HERC6		MSTRG.22769	0.924621	MSTRG.22769	3.03277e-07
ENSOARG00020002632	2.24925	0.798375	WWP1		ENSOARG00020002632	-0.915657	ENSOARG00020002632	6.49912e-07
ENSOARG00020004566	0.038375	0.995	ITIH2		ENSOARG00020004566	0.907086	ENSOARG00020004566	1.25011e-06
MSTRG.6149	0.008375	2.912	SPLUNC2A		MSTRG.6149	0.924571	MSTRG.6149	3.04646e-07
ENSOARG00020024317	0.32125	1.47125	ITGAX		ENSOARG00020024317	0.873555	ENSOARG00020024317	9.85661e-06
ENSOARG00020022493	10.9913	22.0596	CD14		ENSOARG00020022493	0.912976	ENSOARG00020022493	8.0318e-07
ENSOARG00020011305	0.922875	2.92762	TRPV2		ENSOARG00020011305	0.908349	ENSOARG00020011305	1.13983e-06
ENSOARG00020023063	1.09062	3.286	MICA		ENSOARG00020023063	0.946627	ENSOARG00020023063	2.87113e-08
ENSOARG00020012963	3.93262	10.3554	PNP		ENSOARG00020012963	0.914453	ENSOARG00020012963	7.15373e-07
ENSOARG00020012104	3.435	9.81738	CLEC4A		ENSOARG00020012104	0.968178	ENSOARG00020012104	8.14548e-10
ENSOARG00020024647	1.09862	6.56463	LGALS9B		ENSOARG00020024647	0.949273	ENSOARG00020024647	2.02574e-08
ENSOARG00020008812	3.55262	8.13288	IFIT3		ENSOARG00020008812	0.96231	ENSOARG00020008812	2.62176e-09
ENSOARG00020000169	12.0099	25.656	FCER1G		ENSOARG00020000169	0.937665	ENSOARG00020000169	8.30763e-08
ENSOARG00020014834	8.39237	17.3814	CORO1A		ENSOARG00020014834	0.959498	ENSOARG00020014834	4.30677e-09
ENSOARG00020022293	1.53163	4.28725	SOAT1		ENSOARG00020022293	0.911962	ENSOARG00020022293	8.68676e-07
ENSOARG00020005462	3.33875	9.0555	DGAT2		ENSOARG00020005462	0.887572	ENSOARG00020005462	4.50098e-06
ENSOARG00020015384	0.0315	2.1245	SERPINC1		ENSOARG00020015384	0.887724	ENSOARG00020015384	4.46048e-06
ENSOARG00020003695	0.001	1.31563	UGT2B4		ENSOARG00020003695	0.891137	ENSOARG00020003695	3.62736e-06
MSTRG.912	1.343	3.88163	ADORA3		MSTRG.912	0.960512	MSTRG.912	3.61588e-09
MSTRG.14583	1.36462	0.489125	ADAMTS8		MSTRG.14583	-0.906884	MSTRG.14583	1.26856e-06
ENSOARG00020010803	0.04175	2.31925	HPX		ENSOARG00020010803	0.8745	ENSOARG00020010803	9.37683e-06
ENSOARG00020024786	0.0165	4.86675	APOC3		ENSOARG00020024786	0.937253	ENSOARG00020024786	8.6905e-08
ENSOARG00020002639	0.702	3.26325	CTSL		ENSOARG00020002639	0.908435	ENSOARG00020002639	1.1326e-06
ENSOARG00020016080	2.06887	4.30725	NCKAP1L		ENSOARG00020016080	0.887544	ENSOARG00020016080	4.50856e-06
ENSOARG00020015163	2.69425	1.25737	SLC7A8		ENSOARG00020015163	-0.927446	ENSOARG00020015163	2.33905e-07
MSTRG.3096	0.120375	2.157	Pol		MSTRG.3096	0.921741	MSTRG.3096	3.9121e-07
ENSOARG00020024377	0.001	0.740875	ITIH1		ENSOARG00020024377	0.849638	ENSOARG00020024377	3.10107e-05
ENSOARG00020006230	0.054375	1.21263	UGT1A3		ENSOARG00020006230	0.858268	ENSOARG00020006230	2.10024e-05
ENSOARG00020013457	0.691625	2.7555	PCK1		ENSOARG00020013457	0.861068	ENSOARG00020013457	1.84074e-05
ENSOARG00020009040	3.91825	8.38937	IFI16		ENSOARG00020009040	0.879015	ENSOARG00020009040	7.34637e-06
ENSOARG00020021717	4.60675	11.557	GADD45B		ENSOARG00020021717	0.9356	ENSOARG00020021717	1.03791e-07
ENSOARG00020008908	0.001	1.11837	C9		ENSOARG00020008908	0.872549	ENSOARG00020008908	1.03895e-05
ENSOARG00020010251	0.016625	2.15275	SERPINA3-3		ENSOARG00020010251	0.949183	ENSOARG00020010251	2.05045e-08
MSTRG.10596	15.6654	32.1716	IFI6		MSTRG.10596	0.917088	MSTRG.10596	5.78792e-07
ENSOARG00020001390	5.205	12.6924	JCHAIN		ENSOARG00020001390	0.922527	ENSOARG00020001390	3.65311e-07
ENSOARG00020002574	3.39325	8.69063	FBP1		ENSOARG00020002574	0.914591	ENSOARG00020002574	7.07621e-07
MSTRG.11969	0.4805	1.6605	--		MSTRG.11969	0.906857	MSTRG.11969	1.27107e-06
ENSOARG00020016866	1.08587	2.97	BTK		ENSOARG00020016866	0.94527	ENSOARG00020016866	3.41045e-08
ENSOARG00020004016	1.53175	4.633	NSRP1		ENSOARG00020004016	0.900182	ENSOARG00020004016	2.02614e-06
ENSOARG00020016643	0.071	1.77438	TCN1		ENSOARG00020016643	0.93875	ENSOARG00020016643	7.36884e-08
ENSOARG00020025004	1.30587	2.83637	TLR8		ENSOARG00020025004	0.972231	ENSOARG00020025004	3.17303e-10
ENSOARG00020018817	0.132875	0.781375	GALNT6		ENSOARG00020018817	0.961032	ENSOARG00020018817	3.30018e-09
ENSOARG00020010498	0.003625	1.05975	SERPINA3-3		ENSOARG00020010498	0.900792	ENSOARG00020010498	1.94424e-06
ENSOARG00020000183	0.040125	5.57637	APOA2		ENSOARG00020000183	0.914016	ENSOARG00020000183	7.40444e-07
ENSOARG00020013845	1.794	3.81387	MYO1F		ENSOARG00020013845	0.94419	ENSOARG00020013845	3.89919e-08
MSTRG.24615	0.006125	1.48638	SULT3A1		MSTRG.24615	0.86379	MSTRG.24615	1.61481e-05
ENSOARG00020017574	0.127625	1.10075	OAS2		ENSOARG00020017574	0.887609	ENSOARG00020017574	4.49097e-06
ENSOARG00020023337	3.10688	6.34413	CYP2J2		ENSOARG00020023337	0.944425	ENSOARG00020023337	3.78797e-08
ENSOARG00020023221	1.73212	5.73875	MYL4		ENSOARG00020023221	0.899949	ENSOARG00020023221	2.05809e-06
ENSOARG00020004890	0.001	2.40638	SPP2		ENSOARG00020004890	0.796092	ENSOARG00020004890	0.000224854
ENSOARG00020000442	0.001	0.6	SLCO1B3		ENSOARG00020000442	0.839397	ENSOARG00020000442	4.77938e-05
MSTRG.20002	0.758125	3.06263	NFAM1		MSTRG.20002	0.888873	MSTRG.20002	4.16374e-06
ENSOARG00020009943	0.001	2.07325	LECT2		ENSOARG00020009943	0.827607	ENSOARG00020009943	7.59165e-05
ENSOARG00020000596	0.6355	2.60637	CYP1B1		ENSOARG00020000596	0.834409	ENSOARG00020000596	5.8381e-05
ENSOARG00020021603	0.057625	1.3585	CYP3A24		ENSOARG00020021603	0.897307	ENSOARG00020021603	2.45228e-06
ENSOARG00020010685	3.11388	7.08563	EVI2B		ENSOARG00020010685	0.909435	ENSOARG00020010685	1.0517e-06
ENSOARG00020015961	1.11037	2.7765	PTGS2		ENSOARG00020015961	0.94207	ENSOARG00020015961	5.03289e-08
ENSOARG00020016564	1.56725	4.1975	SLC37A2		ENSOARG00020016564	0.858034	ENSOARG00020016564	2.12324e-05
ENSOARG00020021001	3.93587	10.1043	Asgr1		ENSOARG00020021001	0.861722	ENSOARG00020021001	1.78413e-05
ENSOARG00020017788	0.29425	1.4715	CES2		ENSOARG00020017788	0.949409	ENSOARG00020017788	1.98886e-08
ENSOARG00020017505	0.739	2.93425	CHRNG		ENSOARG00020017505	0.899763	ENSOARG00020017505	2.08406e-06
ENSOARG00020014360	1.35787	2.74737	DOCK2		ENSOARG00020014360	0.869795	ENSOARG00020014360	1.19752e-05
ENSOARG00020021614	0.015625	0.442375	CPS1		ENSOARG00020021614	0.848475	ENSOARG00020021614	3.26234e-05
ENSOARG00020002129	6.63588	13.4898	MGST1		ENSOARG00020002129	0.928041	ENSOARG00020002129	2.21144e-07
ENSOARG00020024329	0.022375	0.729875	ITIH3		ENSOARG00020024329	0.895195	ENSOARG00020024329	2.81147e-06
ENSOARG00020000566	0.001	0.745875	HRG		ENSOARG00020000566	0.892614	ENSOARG00020000566	3.31003e-06
ENSOARG00020006110	2.48025	6.38237	Epsti1		ENSOARG00020006110	0.923162	ENSOARG00020006110	3.45462e-07
ENSOARG00020000891	3.54637	7.4945	EIF2AK2		ENSOARG00020000891	0.861655	ENSOARG00020000891	1.78991e-05
ENSOARG00020005160	3.45662	7.81175	BCL3		ENSOARG00020005160	0.893952	ENSOARG00020005160	3.04306e-06
ENSOARG00020008439	1.36587	4.1165	CD86		ENSOARG00020008439	0.908961	ENSOARG00020008439	1.08946e-06
MSTRG.23188	0.001	1.41663	UGT2B17		MSTRG.23188	0.834094	MSTRG.23188	5.91097e-05
MSTRG.24498	0.341125	0.13775	RAET1E		MSTRG.24498	-0.872571	MSTRG.24498	1.03775e-05
MSTRG.6259	1.22525	0.1715	--		MSTRG.6259	-0.902425	MSTRG.6259	1.73877e-06
ENSOARG00020014505	0.036375	1.58838	ADH1C		ENSOARG00020014505	0.898944	ENSOARG00020014505	2.20123e-06
ENSOARG00020005418	3.0835	8.28787	IFI30		ENSOARG00020005418	0.964461	ENSOARG00020005418	1.74762e-09
ENSOARG00020024572	6.267	13.3421	SNAI2		ENSOARG00020024572	0.853544	ENSOARG00020024572	2.60756e-05
ENSOARG00020012347	0.531875	3.25075	C1orf162		ENSOARG00020012347	0.857389	ENSOARG00020012347	2.18772e-05
ENSOARG00020018469	1.24513	3.48637	ARID5A		ENSOARG00020018469	0.920046	ENSOARG00020018469	4.52442e-07
ENSOARG00020016834	2.968	7.11937	CD48		ENSOARG00020016834	0.963457	ENSOARG00020016834	2.11831e-09
MSTRG.13717	1.322	0.647125	--		MSTRG.13717	-0.844937	MSTRG.13717	3.79655e-05
ENSOARG00020025205	1.33325	4.03375	CCR1		ENSOARG00020025205	0.879984	ENSOARG00020025205	6.96271e-06
ENSOARG00020003643	0.995875	2.989	NPL		ENSOARG00020003643	0.919026	ENSOARG00020003643	4.93065e-07
ENSOARG00020021046	0.383875	1.91863	ASGR2		ENSOARG00020021046	0.872057	ENSOARG00020021046	1.0659e-05
MSTRG.21232	0.08325	0.995125	pol		MSTRG.21232	0.863818	MSTRG.21232	1.6126e-05
ENSOARG00020014854	0.107625	1.37837	ADH6		ENSOARG00020014854	0.776202	ENSOARG00020014854	0.00040745
ENSOARG00020022040	2.98825	6.1315	CFP		ENSOARG00020022040	0.922541	ENSOARG00020022040	3.64854e-07
ENSOARG00020014818	0.082375	0.89125	CFAP206		ENSOARG00020014818	0.876122	ENSOARG00020014818	8.59907e-06
ENSOARG00020022904	2.04275	4.36712	RPS6KA1		ENSOARG00020022904	0.892322	ENSOARG00020022904	3.37082e-06
ENSOARG00020022291	0.001	0.968	CFHR2		ENSOARG00020022291	0.812371	ENSOARG00020022291	0.000131551
ENSOARG00020024237	5.63288	11.4723	PIM1		ENSOARG00020024237	0.895605	ENSOARG00020024237	2.73848e-06
ENSOARG00020005238	0.023	0.47875	CP		ENSOARG00020005238	0.905351	ENSOARG00020005238	1.41622e-06
ENSOARG00020001052	1.07438	3.46663	SAMSN1		ENSOARG00020001052	0.899364	ENSOARG00020001052	2.14048e-06
ENSOARG00020025620	1.442	3.265	SLC6A1		ENSOARG00020025620	0.905309	ENSOARG00020025620	1.42054e-06
MSTRG.19865	1.441	0.5285	--		MSTRG.19865	-0.840084	MSTRG.19865	4.64702e-05
ENSOARG00020003623	1.61662	4.41862	PLAUR		ENSOARG00020003623	0.93712	ENSOARG00020003623	8.81681e-08
ENSOARG00020015107	0.707125	1.83488	CSF3R		ENSOARG00020015107	0.914309	ENSOARG00020015107	7.23568e-07
MSTRG.26329	0.422375	1.5545	--		MSTRG.26329	0.912803	MSTRG.26329	8.14096e-07
ENSOARG00020004259	0.25825	0.818375	SIGLEC1		ENSOARG00020004259	0.900316	ENSOARG00020004259	2.0079e-06
ENSOARG00020014727	0.636	2.11987	IRF7		ENSOARG00020014727	0.931174	ENSOARG00020014727	1.63323e-07
MSTRG.13716	2.47325	1.09525	--		MSTRG.13716	-0.80146	MSTRG.13716	0.000189427
ENSOARG00020013754	0.001	1.034	SULT2A1		ENSOARG00020013754	0.768522	ENSOARG00020013754	0.000504682
MSTRG.690	1.40888	3.368	GBP4		MSTRG.690	0.843299	MSTRG.690	4.0676e-05
ENSOARG00020024620	10.7401	5.11712	NDUFA5		ENSOARG00020024620	-0.803958	ENSOARG00020024620	0.0001746
ENSOARG00020001063	1.90375	0.697625	KCNK3		ENSOARG00020001063	-0.90712	ENSOARG00020001063	1.24705e-06
ENSOARG00020014374	1.02238	2.37588	PIK3AP1		ENSOARG00020014374	0.896205	ENSOARG00020014374	2.63451e-06
ENSOARG00020011179	0.137375	0.911875	CYP2A13		ENSOARG00020011179	0.879846	ENSOARG00020011179	7.01642e-06
ENSOARG00020010913	1.60587	5.18363	Bst2		ENSOARG00020010913	0.904217	ENSOARG00020010913	1.53467e-06
ENSOARG00020010456	0.014375	0.74375	PAH		ENSOARG00020010456	0.81303	ENSOARG00020010456	0.000128588
MSTRG.25094	0.944	1.94912	--		MSTRG.25094	0.900848	MSTRG.25094	1.93687e-06
ENSOARG00020001745	1.01275	2.31988	FRRS1		ENSOARG00020001745	0.921099	ENSOARG00020001745	4.13521e-07
ENSOARG00020001068	2.4435	6.47275	Igkc		ENSOARG00020001068	0.835093	ENSOARG00020001068	5.68224e-05
ENSOARG00020007044	0.012	0.511	C6		ENSOARG00020007044	0.913019	ENSOARG00020007044	8.00531e-07
ENSOARG00020021434	3.01775	6.11062	PSTPIP1		ENSOARG00020021434	0.931398	ENSOARG00020021434	1.59735e-07
ENSOARG00020000163	4.474	8.9795	RARRES1		ENSOARG00020000163	0.923943	ENSOARG00020000163	3.22299e-07
ENSOARG00020026076	0.0105	0.68575	SERPIND1		ENSOARG00020026076	0.787683	ENSOARG00020026076	0.000291279
ENSOARG00020023949	1.19138	2.67713	ADAM12		ENSOARG00020023949	0.782634	ENSOARG00020023949	0.000338425
ENSOARG00020016925	0.01425	0.651	ACSM2B		ENSOARG00020016925	0.895985	ENSOARG00020016925	2.67227e-06
ENSOARG00020025432	0.483375	3.47363	IGLV1-50		ENSOARG00020025432	0.94096	ENSOARG00020025432	5.73148e-08
ENSOARG00020002631	0.001	0.866875	--		ENSOARG00020002631	0.921408	ENSOARG00020002631	4.02654e-07
ENSOARG00020009978	0.440125	1.72475	BPI		ENSOARG00020009978	0.848733	ENSOARG00020009978	3.22597e-05
ENSOARG00020009981	1.21988	2.6405	C2		ENSOARG00020009981	0.889998	ENSOARG00020009981	3.88939e-06
ENSOARG00020015550	0.860625	1.76287	LCP1		ENSOARG00020015550	0.888047	ENSOARG00020015550	4.37528e-06
ENSOARG00020023652	1.3205	3.33925	DOK2		ENSOARG00020023652	0.897269	ENSOARG00020023652	2.45833e-06
ENSOARG00020021084	0.024	0.722625	Ces1d		ENSOARG00020021084	0.897362	ENSOARG00020021084	2.44348e-06
ENSOARG00020024755	0.001	0.56275	APOA5		ENSOARG00020024755	0.852447	ENSOARG00020024755	2.73894e-05
ENSOARG00020020683	0.034	0.711625	CYP2C21		ENSOARG00020020683	0.840511	ENSOARG00020020683	4.56634e-05
MSTRG.22513	0.941375	2.40238	--		MSTRG.22513	0.884372	MSTRG.22513	5.42999e-06
MSTRG.1513	0.95725	2.32287	EVA1C		MSTRG.1513	0.889445	MSTRG.1513	4.02236e-06
ENSOARG00020003248	1.092	2.371	DHX58		ENSOARG00020003248	0.949935	ENSOARG00020003248	1.85104e-08
ENSOARG00020007179	0.21425	0.92275	SLC11A1		ENSOARG00020007179	0.888552	ENSOARG00020007179	4.24476e-06
ENSOARG00020012375	0.05225	1.05038	HPD		ENSOARG00020012375	0.813874	ENSOARG00020012375	0.00012488
ENSOARG00020005334	3.06688	6.20012	PLSCR2		ENSOARG00020005334	0.898781	ENSOARG00020005334	2.22518e-06
MSTRG.8332	0.73375	0.352625	Micalcl		MSTRG.8332	-0.838602	MSTRG.8332	4.9364e-05
ENSOARG00020015451	1.90263	3.88287	SLC15A3		ENSOARG00020015451	0.884259	ENSOARG00020015451	5.4657e-06
ENSOARG00020023053	0.8185	2.58487	RENBP		ENSOARG00020023053	0.843725	ENSOARG00020023053	3.99562e-05
ENSOARG00020018137	1.64263	3.46013	SASH3		ENSOARG00020018137	0.92024	ENSOARG00020018137	4.45075e-07
ENSOARG00020025748	0.216125	0.553375	DMXL2		ENSOARG00020025748	0.814643	ENSOARG00020025748	0.000121578
ENSOARG00020005048	1.52725	3.54725	HCK		ENSOARG00020005048	0.902982	ENSOARG00020005048	1.67298e-06
MSTRG.5310	1.876	4.17775	PRG4		MSTRG.5310	0.839287	MSTRG.5310	4.80096e-05
ENSOARG00020006186	0.015625	0.885875	hsd17b12-b		ENSOARG00020006186	0.642212	ENSOARG00020006186	0.00730863
ENSOARG00020004319	0.006125	0.43225	SLC10A1		ENSOARG00020004319	0.929859	ENSOARG00020004319	1.85802e-07
ENSOARG00020023963	2.24475	6.31337	PYCARD		ENSOARG00020023963	0.861108	ENSOARG00020023963	1.83722e-05
ENSOARG00020000529	0.228625	1.19263	KNG1		ENSOARG00020000529	0.830318	ENSOARG00020000529	6.84653e-05
ENSOARG00020023298	0.049	0.587875	F2		ENSOARG00020023298	0.83989	ENSOARG00020023298	4.68416e-05
ENSOARG00020010427	0.001	0.4385	LBP		ENSOARG00020010427	0.743045	ENSOARG00020010427	0.000973415
ENSOARG00020000286	2.23525	4.99775	RTP4		ENSOARG00020000286	0.867156	ENSOARG00020000286	1.36807e-05
ENSOARG00020004841	0.938375	3.835	ARL4C		ENSOARG00020004841	0.808485	ENSOARG00020004841	0.00015018
ENSOARG00020010282	0.001	0.71475	Inmt		ENSOARG00020010282	0.853695	ENSOARG00020010282	2.5899e-05
ENSOARG00020021338	0.202875	0.899875	CYP3A24		ENSOARG00020021338	0.839442	ENSOARG00020021338	4.77068e-05
ENSOARG00020004634	2.30925	4.7485	GEM		ENSOARG00020004634	0.847103	ENSOARG00020004634	3.46143e-05
ENSOARG00020003124	0.001	0.42675	BHMT		ENSOARG00020003124	0.89148	ENSOARG00020003124	3.55159e-06
ENSOARG00020021890	0.001	0.2945	AOC3		ENSOARG00020021890	0.646671	ENSOARG00020021890	0.00678608
ENSOARG00020015464	2.94862	1.34088	GPX2		ENSOARG00020015464	-0.850957	ENSOARG00020015464	2.92639e-05
ENSOARG00020026113	4.36825	9.21087	CRABP2		ENSOARG00020026113	0.865223	ENSOARG00020026113	1.50553e-05
ENSOARG00020020677	0.021	0.775625	PON1		ENSOARG00020020677	0.814942	ENSOARG00020020677	0.000120311
ENSOARG00020009837	0.001	0.83025	CRP		ENSOARG00020009837	0.705404	ENSOARG00020009837	0.00226839
ENSOARG00020009103	1.57113	0.740125	BACH2		ENSOARG00020009103	-0.742411	ENSOARG00020009103	0.000988513
ENSOARG00020025420	0.915625	2.5715	IGFBP2		ENSOARG00020025420	0.898876	ENSOARG00020025420	2.21121e-06
ENSOARG00020018941	0.001	0.31475	F9		ENSOARG00020018941	0.824484	ENSOARG00020018941	8.53287e-05
ENSOARG00020000776	0.941375	4.57125	S100A8		ENSOARG00020000776	0.895204	ENSOARG00020000776	2.80996e-06
ENSOARG00020021823	0.001	0.408125	AQP9		ENSOARG00020021823	0.807085	ENSOARG00020021823	0.00015741
ENSOARG00020018539	1.08512	2.5055	CYP2B11		ENSOARG00020018539	0.882001	ENSOARG00020018539	6.21844e-06
ENSOARG00020021358	0.71475	1.81963	HEXB		ENSOARG00020021358	0.902298	ENSOARG00020021358	1.75406e-06
ENSOARG00020016923	1.193	3.19537	SLAMF7		ENSOARG00020016923	0.893363	ENSOARG00020016923	3.15829e-06
ENSOARG00020019583	0.00825	0.319375	ICA		ENSOARG00020019583	0.759154	ENSOARG00020019583	0.000648403
ENSOARG00020022539	0.001	0.272	SLC22A9		ENSOARG00020022539	0.870564	ENSOARG00020022539	1.15133e-05
ENSOARG00020017305	0.21225	0.969	SGK2		ENSOARG00020017305	0.833626	ENSOARG00020017305	6.0209e-05
ENSOARG00020022216	0.001	0.48275	DMBT1		ENSOARG00020022216	0.848462	ENSOARG00020022216	3.26416e-05
ENSOARG00020001485	0.001	0.306375	HMGCS2		ENSOARG00020001485	0.727722	ENSOARG00020001485	0.00139595
ENSOARG00020024287	0.66225	1.45863	NCAPG		ENSOARG00020024287	0.864044	ENSOARG00020024287	1.59495e-05
ENSOARG00020026070	0.028625	1.05062	SAA1		ENSOARG00020026070	0.903005	ENSOARG00020026070	1.67036e-06
ENSOARG00020011495	2.49688	5.38	HNMT		ENSOARG00020011495	0.911101	ENSOARG00020011495	9.27734e-07
ENSOARG00020024374	1.59937	3.40775	CDR2		ENSOARG00020024374	0.895165	ENSOARG00020024374	2.81694e-06
ENSOARG00020023642	0.800875	1.95913	AGT		ENSOARG00020023642	0.86658	ENSOARG00020023642	1.40788e-05
ENSOARG00020022425	0.015	0.45425	C8B		ENSOARG00020022425	0.825028	ENSOARG00020022425	8.36227e-05
ENSOARG00020022044	2.25513	5.0295	CD37		ENSOARG00020022044	0.899841	ENSOARG00020022044	2.07308e-06
ENSOARG00020011124	0.910375	2.23537	ELL2		ENSOARG00020011124	0.837256	ENSOARG00020011124	5.21226e-05
MSTRG.9013	0.442125	1.02612	EMB		MSTRG.9013	0.845682	MSTRG.9013	3.67844e-05
MSTRG.13038	0.326625	1.04412	--		MSTRG.13038	0.908957	MSTRG.13038	1.08979e-06
ENSOARG00020011494	2.63888	6.1145	TRDC		ENSOARG00020011494	0.847599	ENSOARG00020011494	3.3883e-05
ENSOARG00020000620	0.858125	2.096	B4GALNT1		ENSOARG00020000620	0.794809	ENSOARG00020000620	0.000234087
ENSOARG00020006264	1.01188	2.04338	JAK3		ENSOARG00020006264	0.888887	ENSOARG00020006264	4.16008e-06
ENSOARG00020009018	0.001	0.9125	CBX1		ENSOARG00020009018	0.925197	ENSOARG00020009018	2.87863e-07
ENSOARG00020012129	2.37725	5.266	C5AR1		ENSOARG00020012129	0.836548	ENSOARG00020012129	5.36227e-05
ENSOARG00020024714	0.4065	2.34275	LGALS9B		ENSOARG00020024714	0.887476	ENSOARG00020024714	4.52671e-06
ENSOARG00020006589	2.44663	5.4265	RSAD2		ENSOARG00020006589	0.81644	ENSOARG00020006589	0.000114143
ENSOARG00020025573	0.209875	1.0025	PENK		ENSOARG00020025573	0.936116	ENSOARG00020025573	9.82379e-08
ENSOARG00020000082	0.207625	0.549875	HIVEP3		ENSOARG00020000082	0.800883	ENSOARG00020000082	0.000192999
ENSOARG00020006152	1.56062	3.27225	IRF5		ENSOARG00020006152	0.758288	ENSOARG00020006152	0.000663227
ENSOARG00020021238	0.001	0.342375	OTC		ENSOARG00020021238	0.820758	ENSOARG00020021238	9.78089e-05
MSTRG.7659	1.62563	3.27525	SIGLEC14		MSTRG.7659	0.90314	MSTRG.7659	1.65475e-06
ENSOARG00020023790	0.001	0.316625	CYP1A2		ENSOARG00020023790	0.558141	ENSOARG00020023790	0.0246488
ENSOARG00020020040	0.001	0.575375	C1QTNF9		ENSOARG00020020040	0.855567	ENSOARG00020020040	2.37903e-05
MSTRG.4667	0.151875	1.02062	C4BPA		MSTRG.4667	0.776925	MSTRG.4667	0.000399156
ENSOARG00020009164	0.236375	1.07212	KCNJ4		ENSOARG00020009164	0.809605	ENSOARG00020009164	0.000144598
ENSOARG00020019094	3.28837	0.93075	TMEM233		ENSOARG00020019094	-0.796036	ENSOARG00020019094	0.00022525
MSTRG.7653	0.626375	1.37662	SIGLEC5		MSTRG.7653	0.893703	MSTRG.7653	3.09141e-06
ENSOARG00020025773	0.42425	1.29725	GLDN		ENSOARG00020025773	0.877005	ENSOARG00020025773	8.19913e-06
ENSOARG00020004268	1.8395	3.71875	ICAM3		ENSOARG00020004268	0.890273	ENSOARG00020004268	3.82478e-06
ENSOARG00020003621	0.1475	0.562875	IL2RA		ENSOARG00020003621	0.87232	ENSOARG00020003621	1.05145e-05
ENSOARG00020006183	0.0165	0.537375	IL6		ENSOARG00020006183	0.811563	ENSOARG00020006183	0.000135255
ENSOARG00020014811	0.020625	1.1685	TREM1		ENSOARG00020014811	0.689497	ENSOARG00020014811	0.00312601
MSTRG.25406	0.509125	0.201125	--		MSTRG.25406	-0.774923	MSTRG.25406	0.000422465
ENSOARG00020025615	1.80238	4.42425	Dkk2		ENSOARG00020025615	0.794101	ENSOARG00020025615	0.000239314
ENSOARG00020023133	1.45625	4.0565	TNNT2		ENSOARG00020023133	0.785705	ENSOARG00020023133	0.000309054
ENSOARG00020004988	0.326125	0.1175	XDH		ENSOARG00020004988	-0.783743	ENSOARG00020004988	0.000327562
ENSOARG00020003525	0.91225	2.30713	AOAH		ENSOARG00020003525	0.774291	ENSOARG00020003525	0.000430059
ENSOARG00020010839	0.308	0.786375	NLRP1		ENSOARG00020010839	0.799087	ENSOARG00020010839	0.000204469
ENSOARG00020002279	1.1855	3.356	TBC1D23		ENSOARG00020002279	0.761188	ENSOARG00020002279	0.000614651
ENSOARG00020000897	0.070875	1.661	FABP1		ENSOARG00020000897	0.752216	ENSOARG00020000897	0.000775222
ENSOARG00020024540	1.11338	2.502	EGR2		ENSOARG00020024540	0.829402	ENSOARG00020024540	7.09111e-05
ENSOARG00020008064	0.001	0.30625	CPB2		ENSOARG00020008064	0.821353	ENSOARG00020008064	9.57185e-05
ENSOARG00020021559	0.626375	1.54913	TRIM5		ENSOARG00020021559	0.857815	ENSOARG00020021559	2.14501e-05
ENSOARG00020024320	0.28125	0.930875	ALOX15		ENSOARG00020024320	0.752784	ENSOARG00020024320	0.000764119
ENSOARG00020023797	0.918125	1.97287	TACC3		ENSOARG00020023797	0.884841	ENSOARG00020023797	5.2846e-06
ENSOARG00020003555	1.5265	3.138	ST3GAL5		ENSOARG00020003555	0.86606	ENSOARG00020003555	1.44465e-05
MSTRG.8311	0.984875	0.303375	SETMAR		MSTRG.8311	-0.797823	MSTRG.8311	0.000212877
ENSOARG00020019060	0.915	2.28087	RGN		ENSOARG00020019060	0.849256	ENSOARG00020019060	3.15327e-05
ENSOARG00020018688	0.025625	0.368	SLC2A5		ENSOARG00020018688	0.856168	ENSOARG00020018688	2.31439e-05
ENSOARG00020013137	2.64412	5.52412	SPI1		ENSOARG00020013137	0.878345	ENSOARG00020013137	7.62183e-06
ENSOARG00020009628	1.26038	2.52675	STXBP2		ENSOARG00020009628	0.898173	ENSOARG00020009628	2.31655e-06
ENSOARG00020021224	0.006375	0.289625	CYP3A28		ENSOARG00020021224	0.63579	ENSOARG00020021224	0.00811681
ENSOARG00020008949	0.938625	2.18825	LSS		ENSOARG00020008949	0.814988	ENSOARG00020008949	0.000120116
MSTRG.26772	0.136	0.6005	--		MSTRG.26772	0.855884	MSTRG.26772	2.3447e-05
ENSOARG00020011732	1.95138	4.10025	CEBPA		ENSOARG00020011732	0.804495	ENSOARG00020011732	0.000171545
ENSOARG00020021921	0.03975	0.919375	CCL3		ENSOARG00020021921	0.77627	ENSOARG00020021921	0.000406667
ENSOARG00020000354	0.817	2.22625	SNX10		ENSOARG00020000354	0.842318	ENSOARG00020000354	4.23768e-05
ENSOARG00020004617	0.907375	2.54225	LRRC25		ENSOARG00020004617	0.813073	ENSOARG00020004617	0.000128399
ENSOARG00020014797	1.265	2.87962	GLYAT		ENSOARG00020014797	0.824524	ENSOARG00020014797	8.52001e-05
ENSOARG00020006787	1.76325	3.75988	RSAD2		ENSOARG00020006787	0.826808	ENSOARG00020006787	7.82378e-05
ENSOARG00020011689	0.001	0.3995	APOBEC3G		ENSOARG00020011689	0.676003	ENSOARG00020011689	0.00404328
ENSOARG00020025404	0.823875	2.84125	IGLV1-40		ENSOARG00020025404	0.852641	ENSOARG00020025404	2.71533e-05
ENSOARG00020013336	1.99188	4.24538	XAF1		ENSOARG00020013336	0.870633	ENSOARG00020013336	1.14726e-05
ENSOARG00020012105	0.352125	1.10912	HEATR4		ENSOARG00020012105	0.824423	ENSOARG00020012105	8.552e-05
ENSOARG00020025176	0.774625	2.02888	Ccr2		ENSOARG00020025176	0.871102	ENSOARG00020025176	1.1199e-05
MSTRG.4518	0.422125	0.9875	--		MSTRG.4518	0.812143	MSTRG.4518	0.000132585
ENSOARG00020013742	2.6045	6.03725	--		ENSOARG00020013742	0.79783	ENSOARG00020013742	0.000212831
ENSOARG00020002886	0.23425	0.953875	CXCL8		ENSOARG00020002886	0.82277	ENSOARG00020002886	9.0895e-05
ENSOARG00020025105	0.789875	1.72588	PRKCB		ENSOARG00020025105	0.869059	ENSOARG00020025105	1.24317e-05
ENSOARG00020000906	0.01075	0.22875	UGT2C1		ENSOARG00020000906	0.769177	ENSOARG00020000906	0.000495717
ENSOARG00020022252	0.0235	1.324	DMBT1		ENSOARG00020022252	0.730072	ENSOARG00020022252	0.00132286
ENSOARG00020021924	0.132125	0.60725	SYTL1		ENSOARG00020021924	0.867516	ENSOARG00020021924	1.34364e-05
ENSOARG00020010861	0.001	0.251875	SERPINA3-6		ENSOARG00020010861	0.814414	ENSOARG00020010861	0.000122551
MSTRG.22540	0.580875	1.20312	MARCHF1		MSTRG.22540	0.790527	MSTRG.22540	0.000267205
ENSOARG00020018274	0.02675	0.64	ORM1		ENSOARG00020018274	0.69724	ENSOARG00020018274	0.0026808
ENSOARG00020002265	0.860625	2.39162	Ier5l		ENSOARG00020002265	0.859482	ENSOARG00020002265	1.98414e-05
ENSOARG00020017247	0.173125	0.729	ACSM3		ENSOARG00020017247	0.704304	ENSOARG00020017247	0.00232073
ENSOARG00020019023	1.59975	3.274	BIN2		ENSOARG00020019023	0.753993	ENSOARG00020019023	0.000740945
MSTRG.26588	0.03625	0.009125	--		MSTRG.26588	-0.83338	MSTRG.26588	6.07913e-05
ENSOARG00020012497	0.336125	1.087	LILRA6		ENSOARG00020012497	0.843433	ENSOARG00020012497	4.04493e-05
ENSOARG00020020503	0.001	0.187375	CYP2C21		ENSOARG00020020503	0.748871	ENSOARG00020020503	0.00084326
ENSOARG00020000796	1.66013	3.46612	PIK3R3		ENSOARG00020000796	0.776514	ENSOARG00020000796	0.00040385
ENSOARG00020025234	2.3145	6.01163	THRSP		ENSOARG00020025234	0.870869	ENSOARG00020025234	1.13342e-05
ENSOARG00020017234	0.1545	0.69625	TMEM144		ENSOARG00020017234	0.79587	ENSOARG00020017234	0.000226429
ENSOARG00020025410	0.89825	2.784	IGLV1-40		ENSOARG00020025410	0.926386	ENSOARG00020025410	2.58156e-07
ENSOARG00020010306	0.001	0.2775	SERPINA3-6		ENSOARG00020010306	0.649069	ENSOARG00020010306	0.0065176
ENSOARG00020010813	0.001	0.238375	SERPINA3-8		ENSOARG00020010813	0.722586	ENSOARG00020010813	0.00156713
MSTRG.2234	0.3815	0.934875	SUCNR1		MSTRG.2234	0.838875	MSTRG.2234	4.8821e-05
ENSOARG00020025697	0.008	0.317625	UPB1		ENSOARG00020025697	0.793878	ENSOARG00020025697	0.000240984
ENSOARG00020002177	0.058	0.216375	PLCH1		ENSOARG00020002177	0.824888	ENSOARG00020002177	8.40589e-05
ENSOARG00020022720	1.17687	2.67813	SERPINF2		ENSOARG00020022720	0.865407	ENSOARG00020022720	1.49199e-05
ENSOARG00020008552	0.990625	2.13813	SMAD6		ENSOARG00020008552	0.878977	ENSOARG00020008552	7.36172e-06
ENSOARG00020014059	0.667125	0.313375	MAP10		ENSOARG00020014059	-0.731935	ENSOARG00020014059	0.00126718
MSTRG.26060	0.437125	1.34525	--		MSTRG.26060	0.842336	MSTRG.26060	4.23449e-05
ENSOARG00020019805	0.001	0.2515	CYP2C18		ENSOARG00020019805	0.621345	ENSOARG00020019805	0.0101942
ENSOARG00020010187	0.112375	0.59175	SERPINA5		ENSOARG00020010187	0.762061	ENSOARG00020010187	0.000600603
ENSOARG00020022314	0.001	0.1875	F13B		ENSOARG00020022314	0.720724	ENSOARG00020022314	0.00163328
ENSOARG00020008614	0.469375	0.182	TGM3		ENSOARG00020008614	-0.715346	ENSOARG00020008614	0.00183716
MSTRG.25924	1.52725	0.577875	--		MSTRG.25924	-0.776424	MSTRG.25924	0.000404883
ENSOARG00020014938	0.023375	0.357375	ADGRE3		ENSOARG00020014938	0.719789	ENSOARG00020014938	0.00166733
ENSOARG00020023555	0.442125	0.970875	KLB		ENSOARG00020023555	0.812537	ENSOARG00020023555	0.000130797
ENSOARG00020001656	0.015125	0.1485	A1m		ENSOARG00020001656	0.802457	ENSOARG00020001656	0.000183394
ENSOARG00020021749	0.902	0.45	PYROXD2		ENSOARG00020021749	-0.749527	ENSOARG00020021749	0.000829528
MSTRG.13573	0.12775	0.764625	PADI4		MSTRG.13573	0.746761	MSTRG.13573	0.000888638
ENSOARG00020000580	0.001	0.24925	FETUB		ENSOARG00020000580	0.809548	ENSOARG00020000580	0.000144881
ENSOARG00020003258	0.018875	0.332	AREG		ENSOARG00020003258	0.799619	ENSOARG00020003258	0.000201013
ENSOARG00020011144	0.531375	1.72287	Gimap4		ENSOARG00020011144	0.874852	ENSOARG00020011144	9.20287e-06
ENSOARG00020005413	0.0275	0.3215	SLC27A2		ENSOARG00020005413	0.788975	ENSOARG00020005413	0.00028013
ENSOARG00020014480	0.21425	0.970625	LILRB3		ENSOARG00020014480	0.734574	ENSOARG00020014480	0.0011916
ENSOARG00020015831	0.323375	0.763625	CHL1		ENSOARG00020015831	0.814558	ENSOARG00020015831	0.000121936
ENSOARG00020007916	0.542	1.567	SFXN5		ENSOARG00020007916	0.812383	ENSOARG00020007916	0.000131496
ENSOARG00020022094	1.01313	2.317	GPR183		ENSOARG00020022094	0.766359	ENSOARG00020022094	0.000535274
ENSOARG00020004394	0.418875	1.6545	HBB		ENSOARG00020004394	0.773072	ENSOARG00020004394	0.000445013
ENSOARG00020015369	0.265	0.572	Mapk4		ENSOARG00020015369	0.878577	ENSOARG00020015369	7.52565e-06
ENSOARG00020013519	0.619125	1.40125	PRF1		ENSOARG00020013519	0.811941	ENSOARG00020013519	0.000133509
ENSOARG00020000334	0.098	0.805	OLR1		ENSOARG00020000334	0.744313	ENSOARG00020000334	0.000943769
ENSOARG00020022394	0.001	0.449875	MBL		ENSOARG00020022394	0.618343	ENSOARG00020022394	0.0106742
ENSOARG00020001133	0.001	0.277625	UOX		ENSOARG00020001133	0.643306	ENSOARG00020001133	0.00717756
ENSOARG00020024795	0.035625	0.425125	IL13RA2		ENSOARG00020024795	0.818302	ENSOARG00020024795	0.00010684
ENSOARG00020025943	0.958	2.0285	SLC6A6		ENSOARG00020025943	0.726047	ENSOARG00020025943	0.00145001
ENSOARG00020010960	0.9595	2.55275	Bst2		ENSOARG00020010960	0.905392	ENSOARG00020010960	1.41218e-06
ENSOARG00020022809	1.96863	4.9755	TYROBP		ENSOARG00020022809	0.863992	ENSOARG00020022809	1.59905e-05
ENSOARG00020022063	0.321375	0.6885	KIF4B		ENSOARG00020022063	0.847825	ENSOARG00020022063	3.35548e-05
ENSOARG00020002776	0.001	0.168125	AFM		ENSOARG00020002776	0.775884	ENSOARG00020002776	0.000411137
ENSOARG00020002226	0.066875	0.549375	RDH16		ENSOARG00020002226	0.826996	ENSOARG00020002226	7.76864e-05
ENSOARG00020018390	1.12013	2.37725	NCF1		ENSOARG00020018390	0.816046	ENSOARG00020018390	0.000115737
ENSOARG00020006379	0.788875	2.12625	SLA		ENSOARG00020006379	0.803346	ENSOARG00020006379	0.000178141
ENSOARG00020017918	0.001	0.170875	CES3		ENSOARG00020017918	0.639921	ENSOARG00020017918	0.00758922
ENSOARG00020002560	0.37	0.9835	FAM151A		ENSOARG00020002560	0.791838	ENSOARG00020002560	0.000256677
ENSOARG00020005151	0.479	1.21012	SLC17A9		ENSOARG00020005151	0.791345	ENSOARG00020005151	0.000260598
ENSOARG00020020406	0.006	0.21575	CYP2C21		ENSOARG00020020406	0.641659	ENSOARG00020020406	0.00737563
ENSOARG00020020661	0.033875	0.334	Siglec5		ENSOARG00020020661	0.796954	ENSOARG00020020661	0.000218825
ENSOARG00020003036	0.001	0.104875	DMGDH		ENSOARG00020003036	0.842092	ENSOARG00020003036	4.27758e-05
ENSOARG00020003130	0.076625	0.35425	ABCC4		ENSOARG00020003130	0.756111	ENSOARG00020003130	0.000701734
ENSOARG00020006872	0.00725	0.219125	UGT2B31		ENSOARG00020006872	0.772085	ENSOARG00020006872	0.000457437
ENSOARG00020024403	0.113	0.799625	IGSF6		ENSOARG00020024403	0.840133	ENSOARG00020024403	4.63763e-05
ENSOARG00020002382	0.025	0.306875	HGD		ENSOARG00020002382	0.810915	ENSOARG00020002382	0.00013829
ENSOARG00020010307	0.949875	1.94087	NUSAP1		ENSOARG00020010307	0.868117	ENSOARG00020010307	1.30377e-05
ENSOARG00020019519	0.63325	1.6255	ARG2		ENSOARG00020019519	0.834713	ENSOARG00020019519	5.76852e-05
ENSOARG00020014477	0.151125	0.39875	NRCAM		ENSOARG00020014477	0.852149	ENSOARG00020014477	2.77565e-05
ENSOARG00020020381	0.077125	0.549375	LILRA6		ENSOARG00020020381	0.785397	ENSOARG00020020381	0.000311895
MSTRG.25400	0.71525	1.44925	--		MSTRG.25400	0.785198	MSTRG.25400	0.00031375
ENSOARG00020002270	0.3255	1.05175	SLC2A6		ENSOARG00020002270	0.803005	ENSOARG00020002270	0.000180138
ENSOARG00020020459	0.504125	1.06612	ARMH4		ENSOARG00020020459	0.762704	ENSOARG00020020459	0.00059044
ENSOARG00020014728	0.72	1.75863	MILR1		ENSOARG00020014728	0.797303	ENSOARG00020014728	0.000216416
MSTRG.21287	0.1175	0.83375	ADGRE3		MSTRG.21287	0.759037	MSTRG.21287	0.000650388
ENSOARG00020026023	1.21037	3.06312	SDF2L1		ENSOARG00020026023	0.779525	ENSOARG00020026023	0.000370469
ENSOARG00020014608	2.24725	4.603	MS4A8		ENSOARG00020014608	0.781734	ENSOARG00020014608	0.000347449
ENSOARG00020019442	0.001	0.205	TDO2		ENSOARG00020019442	0.754999	ENSOARG00020019442	0.000722109
MSTRG.2193	0.017375	0.601125	--		MSTRG.2193	0.69274	MSTRG.2193	0.00293283
ENSOARG00020025899	0.006125	0.17575	SLC22A1		ENSOARG00020025899	0.756914	ENSOARG00020025899	0.000687332
ENSOARG00020000455	0.769875	1.55862	NFE2L3		ENSOARG00020000455	0.871371	ENSOARG00020000455	1.10448e-05
ENSOARG00020004838	1.59688	3.19525	SELPLG		ENSOARG00020004838	0.830452	ENSOARG00020004838	6.81139e-05
ENSOARG00020000941	0.271625	0.87775	CD69		ENSOARG00020000941	0.844063	ENSOARG00020000941	3.9393e-05
MSTRG.3061	0.36425	0.73675	--		MSTRG.3061	0.781186	MSTRG.3061	0.000353049
ENSOARG00020017308	0.262625	0.614	NLRP3		ENSOARG00020017308	0.8693	ENSOARG00020017308	1.22805e-05
ENSOARG00020025603	0.001	0.17825	Slc6a11		ENSOARG00020025603	0.404401	ENSOARG00020025603	0.120273
ENSOARG00020025829	0.001	0.175125	ANGPTL3		ENSOARG00020025829	0.698853	ENSOARG00020025829	0.00259487
ENSOARG00020003711	0.447875	1.19837	TRIM5		ENSOARG00020003711	0.768139	ENSOARG00020003711	0.000509997
ENSOARG00020024160	0.399625	0.949	RBM47		ENSOARG00020024160	0.716234	ENSOARG00020024160	0.00180214
ENSOARG00020008999	0.206375	0.892375	RHEX		ENSOARG00020008999	0.830328	ENSOARG00020008999	6.8439e-05
ENSOARG00020018767	0.122625	0.01225	DPP6		ENSOARG00020018767	-0.818491	ENSOARG00020018767	0.000106122
ENSOARG00020005107	0.021375	0.354375	TM4SF4		ENSOARG00020005107	0.871969	ENSOARG00020005107	1.07078e-05
ENSOARG00020020072	0.001	0.380375	--		ENSOARG00020020072	0.686565	ENSOARG00020020072	0.00330942
ENSOARG00020005020	0.726125	0.354875	LRRC4		ENSOARG00020005020	-0.690328	ENSOARG00020005020	0.00307557
MSTRG.13125	0.082125	0.824875	--		MSTRG.13125	0.878396	MSTRG.13125	7.60062e-06
ENSOARG00020001411	1.4195	2.85562	PARVG		ENSOARG00020001411	0.736721	ENSOARG00020001411	0.00113286
MSTRG.15093	0.001	0.581	DMBT1		MSTRG.15093	0.891062	MSTRG.15093	3.64419e-06
ENSOARG00020024797	0.042875	0.39525	MOGAT3		ENSOARG00020024797	0.83114	ENSOARG00020024797	6.63285e-05
ENSOARG00020022457	0.149125	0.958	CEACAM6		ENSOARG00020022457	0.838942	ENSOARG00020022457	4.86867e-05
ENSOARG00020010364	0.5735	1.43738	NGFR		ENSOARG00020010364	0.759263	ENSOARG00020010364	0.000646558
ENSOARG00020023545	0.048	0.697875	TMSB15A		ENSOARG00020023545	0.678344	ENSOARG00020023545	0.00387031
ENSOARG00020008951	0.767375	1.6505	LPCAT2		ENSOARG00020008951	0.699084	ENSOARG00020008951	0.00258272
ENSOARG00020000497	0.34925	1.1565	DUSP2		ENSOARG00020000497	0.787608	ENSOARG00020000497	0.000291936
ENSOARG00020024030	0.906125	0.422125	MCHR1		ENSOARG00020024030	-0.702526	ENSOARG00020024030	0.00240744
ENSOARG00020004248	0.577875	1.18588	Cd180		ENSOARG00020004248	0.763326	ENSOARG00020004248	0.000580736
ENSOARG00020023798	0.061	0.01075	ASXL3		ENSOARG00020023798	-0.731382	ENSOARG00020023798	0.0012835
MSTRG.3065	0.223875	1.10013	ABCC4		MSTRG.3065	0.671878	MSTRG.3065	0.00436312
ENSOARG00020009851	0.098375	0.653	FCER2		ENSOARG00020009851	0.663879	ENSOARG00020009851	0.00504111
ENSOARG00020008263	0.005625	0.1905	PROC		ENSOARG00020008263	0.636615	ENSOARG00020008263	0.00800922
ENSOARG00020024602	0.236375	0.71025	SYT17		ENSOARG00020024602	0.768674	ENSOARG00020024602	0.000502594
ENSOARG00020005471	0.0285	0.301	Clec4f		ENSOARG00020005471	0.763902	ENSOARG00020005471	0.000571863
ENSOARG00020026049	0.265	1.0905	NME6		ENSOARG00020026049	0.782925	ENSOARG00020026049	0.000335541
ENSOARG00020015785	0.138	0.645625	SHD		ENSOARG00020015785	0.853567	ENSOARG00020015785	2.60479e-05
ENSOARG00020005819	0.341625	1.42175	APOC2		ENSOARG00020005819	0.756279	ENSOARG00020005819	0.000698708
ENSOARG00020001262	0.054125	0.283125	ABCD2		ENSOARG00020001262	0.712477	ENSOARG00020001262	0.00195409
MSTRG.5073	0.987125	0.48475	--		MSTRG.5073	-0.737831	MSTRG.5073	0.00110342
ENSOARG00020017762	0.2665	1.26275	MAL2		ENSOARG00020017762	0.544627	ENSOARG00020017762	0.0291552
ENSOARG00020004466	0.53475	1.16375	LRMP		ENSOARG00020004466	0.735888	ENSOARG00020004466	0.00115535
ENSOARG00020003047	0.058	0.308375	PDZK1		ENSOARG00020003047	0.772356	ENSOARG00020003047	0.000453995
ENSOARG00020009095	0.0095	0.252	Csprs		ENSOARG00020009095	0.686894	ENSOARG00020009095	0.00328844
ENSOARG00020003930	0.293625	0.84275	CD1B		ENSOARG00020003930	0.842939	ENSOARG00020003930	4.12938e-05
ENSOARG00020003101	0.001	0.18	CYP4F2		ENSOARG00020003101	0.705926	ENSOARG00020003101	0.00224385
ENSOARG00020017479	1.09312	3.55938	FOLR1		ENSOARG00020017479	0.713554	ENSOARG00020017479	0.00190951
ENSOARG00020023040	0.46275	1.80862	HINT1		ENSOARG00020023040	0.755878	ENSOARG00020023040	0.000705972
ENSOARG00020021649	0.88225	1.93175	CYTIP		ENSOARG00020021649	0.843043	ENSOARG00020021649	4.11142e-05
ENSOARG00020019998	0.001	0.331	C1qtnf7		ENSOARG00020019998	0.566485	ENSOARG00020019998	0.0221469
ENSOARG00020001120	0.50375	1.23	TENT5C		ENSOARG00020001120	0.809679	ENSOARG00020001120	0.000144238
ENSOARG00020012678	0.233375	0.488125	FER1L6		ENSOARG00020012678	0.751172	ENSOARG00020012678	0.00079596
ENSOARG00020022812	0.001	0.108	A1CF		ENSOARG00020022812	0.671157	ENSOARG00020022812	0.00442109
ENSOARG00020006155	1.21275	0.576	NOSTRIN		ENSOARG00020006155	-0.585732	ENSOARG00020006155	0.0171218
ENSOARG00020020562	0.111875	0.5725	CD33		ENSOARG00020020562	0.812011	ENSOARG00020020562	0.000133188
ENSOARG00020023948	0.787	1.65237	KCNAB2		ENSOARG00020023948	0.87306	ENSOARG00020023948	1.0116e-05
ENSOARG00020007012	0.5	0.03925	Cpxm1		ENSOARG00020007012	-0.722169	ENSOARG00020007012	0.00158175
ENSOARG00020002357	0.770875	1.77575	FHL2		ENSOARG00020002357	0.782812	ENSOARG00020002357	0.000336662
ENSOARG00020000464	0.591875	1.56075	CLEC7A		ENSOARG00020000464	0.793928	ENSOARG00020000464	0.000240606
ENSOARG00020003550	0.642375	1.54188	RAD51B		ENSOARG00020003550	0.68413	ENSOARG00020003550	0.00346826
ENSOARG00020007228	0.097875	0.34375	Nrg1		ENSOARG00020007228	0.683098	ENSOARG00020007228	0.00353738
ENSOARG00020004848	0.84925	2.24475	TMEM119		ENSOARG00020004848	0.681145	ENSOARG00020004848	0.00367121
MSTRG.771	0.08225	0.376375	--		MSTRG.771	0.750211	MSTRG.771	0.000815431
ENSOARG00020012226	1.1005	2.33288	Cab39l		ENSOARG00020012226	0.740076	ENSOARG00020012226	0.0010458
ENSOARG00020018675	0.773	1.64362	ADAP1		ENSOARG00020018675	0.819001	ENSOARG00020018675	0.000104202
ENSOARG00020021418	0.001	0.124625	C8A		ENSOARG00020021418	0.694193	ENSOARG00020021418	0.00284941
ENSOARG00020022800	1.27788	2.73425	CD83		ENSOARG00020022800	0.823634	ENSOARG00020022800	8.80511e-05
ENSOARG00020008456	0.285875	0.060875	BAIAP2L2		ENSOARG00020008456	-0.577279	ENSOARG00020008456	0.0192061
ENSOARG00020025262	0.65925	1.47762	ARHGAP15		ENSOARG00020025262	0.633088	ENSOARG00020025262	0.00847741
ENSOARG00020003509	0.57975	0.123625	GRAMD2A		ENSOARG00020003509	-0.610892	ENSOARG00020003509	0.0119428
MSTRG.14255	0.018375	0.2125	--		MSTRG.14255	0.426835	MSTRG.14255	0.099179
ENSOARG00020024136	0.001	0.18275	IBSP		ENSOARG00020024136	0.755856	ENSOARG00020024136	0.000706363
ENSOARG00020018485	0.247	0.713375	SLC2A5		ENSOARG00020018485	0.70948	ENSOARG00020018485	0.00208265
ENSOARG00020015572	0.001	0.16275	UGT3A1		ENSOARG00020015572	0.651454	ENSOARG00020015572	0.0062591
ENSOARG00020023216	0.6605	1.563	VSIG4		ENSOARG00020023216	0.758603	ENSOARG00020023216	0.00065781
ENSOARG00020001244	0.001	0.163125	SULT1E1		ENSOARG00020001244	0.66409	ENSOARG00020001244	0.00502227
ENSOARG00020015307	0.097	0.47575	SEC14L2		ENSOARG00020015307	0.750824	ENSOARG00020015307	0.000802954
MSTRG.24778	0.32575	0.919125	RAET1E		MSTRG.24778	0.722587	MSTRG.24778	0.00156711
ENSOARG00020020041	1.17325	2.60188	BCL2L15		ENSOARG00020020041	0.757411	ENSOARG00020020041	0.000678527
ENSOARG00020004920	0.459375	1.17312	KCNK12		ENSOARG00020004920	0.734757	ENSOARG00020004920	0.0011865
ENSOARG00020016541	0.284875	0.61925	MYOCD		ENSOARG00020016541	0.766527	ENSOARG00020016541	0.00053285
ENSOARG00020001119	0.094375	0.26575	ABCC1		ENSOARG00020001119	0.775666	ENSOARG00020001119	0.00041369
ENSOARG00020001729	0.00925	0.11025	EPHA1		ENSOARG00020001729	0.59757	ENSOARG00020001729	0.0145036
ENSOARG00020021468	0.466125	1.01625	ACVR1C		ENSOARG00020021468	0.797321	ENSOARG00020021468	0.000216296
ENSOARG00020020936	0.583375	1.20825	PIK3R5		ENSOARG00020020936	0.704909	ENSOARG00020020936	0.00229181
ENSOARG00020011644	0.012375	0.227375	GULO		ENSOARG00020011644	0.642552	ENSOARG00020011644	0.00726773
ENSOARG00020009993	0.43975	0.96925	DENND2D		ENSOARG00020009993	0.764403	ENSOARG00020009993	0.000564239
ENSOARG00020006224	0.08475	0.714125	RNMT		ENSOARG00020006224	0.8372	ENSOARG00020006224	5.22393e-05
ENSOARG00020010334	0.2645	1.0455	TTC36		ENSOARG00020010334	0.694095	ENSOARG00020010334	0.00285501
ENSOARG00020007066	0.682625	1.63512	HMGB3		ENSOARG00020007066	0.779083	ENSOARG00020007066	0.000375215
ENSOARG00020003264	0.031125	0.4575	TFF2		ENSOARG00020003264	0.729113	ENSOARG00020003264	0.00135229
ENSOARG00020002615	0.001	0.267625	IGFBP1		ENSOARG00020002615	0.704664	ENSOARG00020002615	0.00230349
ENSOARG00020026436	0.04025	0.27225	Mefv		ENSOARG00020026436	0.66202	ENSOARG00020026436	0.00521018
ENSOARG00020025493	0.443	0.999	LEF1		ENSOARG00020025493	0.725668	ENSOARG00020025493	0.00146249
MSTRG.26050	0.64975	1.43225	IL3RA		MSTRG.26050	0.705693	MSTRG.26050	0.00225475
ENSOARG00020025299	1.696	4.15562	IGLV1-40		ENSOARG00020025299	0.784094	ENSOARG00020025299	0.000324181
ENSOARG00020003417	0.6405	1.3265	RNASEL		ENSOARG00020003417	0.78017	ENSOARG00020003417	0.000363623
ENSOARG00020021029	0.26175	0.99	BRCA1		ENSOARG00020021029	0.395191	ENSOARG00020021029	0.129773
ENSOARG00020006981	0.1795	0.861875	SLA2		ENSOARG00020006981	0.527151	ENSOARG00020006981	0.0358828
ENSOARG00020024066	0.15775	0.051375	RIMBP2		ENSOARG00020024066	-0.574223	ENSOARG00020024066	0.020006
ENSOARG00020014875	0.001	0.218125	Gm4952		ENSOARG00020014875	0.669042	ENSOARG00020014875	0.00459462
ENSOARG00020010897	0.234125	0.81925	Snai1		ENSOARG00020010897	0.792999	ENSOARG00020010897	0.000247641
ENSOARG00020013313	0.363625	0.167375	Susd4		ENSOARG00020013313	-0.655348	ENSOARG00020013313	0.00585461
ENSOARG00020021870	0.609375	1.28763	DEF6		ENSOARG00020021870	0.785722	ENSOARG00020021870	0.000308898
MSTRG.3056	0.04925	0.23375	ABCC4		MSTRG.3056	0.761921	MSTRG.3056	0.000602845
MSTRG.7842	0.470625	1.19075	LILRA5		MSTRG.7842	0.818732	MSTRG.7842	0.000105213
ENSOARG00020025576	0.001	0.164875	AQP8		ENSOARG00020025576	0.58444	ENSOARG00020025576	0.0174285
ENSOARG00020008853	0.341	0.797	CDC6		ENSOARG00020008853	0.751246	ENSOARG00020008853	0.000794473
MSTRG.7840	0.608125	1.54188	--		MSTRG.7840	0.728921	MSTRG.7840	0.00135826
MSTRG.20993	0.571	1.32937	GIMAP7		MSTRG.20993	0.674565	MSTRG.20993	0.00415257
MSTRG.3166	0.064625	0.555625	ABCC4		MSTRG.3166	0.535738	MSTRG.3166	0.0324446
ENSOARG00020014406	0.08275	0.317125	SERPINB10		ENSOARG00020014406	0.782379	ENSOARG00020014406	0.000340965
ENSOARG00020018573	0.865375	1.95412	TK1		ENSOARG00020018573	0.61615	ENSOARG00020018573	0.011036
ENSOARG00020003149	0.033125	0.261	Cyp4f6		ENSOARG00020003149	0.764288	ENSOARG00020003149	0.000565993
MSTRG.9183	0.1455	0.429125	--		MSTRG.9183	0.697221	MSTRG.9183	0.00268183
ENSOARG00020020834	0.743125	1.63862	APOL6		ENSOARG00020020834	0.756615	ENSOARG00020020834	0.000692675
ENSOARG00020020431	0.3205	0.90875	CD33		ENSOARG00020020431	0.798418	ENSOARG00020020431	0.000208884
ENSOARG00020023793	0.389875	0.91875	SLC46A1		ENSOARG00020023793	0.846634	ENSOARG00020023793	3.53178e-05
ENSOARG00020014764	0.001	0.117125	TAT		ENSOARG00020014764	0.57291	ENSOARG00020014764	0.0203574
ENSOARG00020020045	0.696	1.50988	GNA15		ENSOARG00020020045	0.803842	ENSOARG00020020045	0.000175266
ENSOARG00020003729	0.04325	0.32975	KCNN4		ENSOARG00020003729	0.595512	ENSOARG00020003729	0.0149346
ENSOARG00020013373	0.299625	0.8385	ZBP1		ENSOARG00020013373	0.733898	ENSOARG00020013373	0.00121059
ENSOARG00020012275	0.2915	0.69125	FAM83D		ENSOARG00020012275	0.788854	ENSOARG00020012275	0.000281153
ENSOARG00020017117	0.235625	0.602625	MMP9		ENSOARG00020017117	0.740232	ENSOARG00020017117	0.0010419
ENSOARG00020026417	0.27275	0.76575	MMP25		ENSOARG00020026417	0.70656	ENSOARG00020026417	0.00221439
ENSOARG00020000623	0.253	0.881	FCGR2		ENSOARG00020000623	0.747389	ENSOARG00020000623	0.00087492
ENSOARG00020011351	0.123375	0.57125	GIMAP1		ENSOARG00020011351	0.689403	ENSOARG00020011351	0.00313177
ENSOARG00020015940	0.141	0.464125	EFCC1		ENSOARG00020015940	0.602955	ENSOARG00020015940	0.0134214
MSTRG.6328	0.06375	0.618125	--		MSTRG.6328	0.623385	MSTRG.6328	0.0098778
ENSOARG00020024205	0.4935	1.20125	ORAI2		ENSOARG00020024205	0.812275	ENSOARG00020024205	0.000131985
ENSOARG00020017363	1.08825	0.043875	UTP11		ENSOARG00020017363	-0.608467	ENSOARG00020017363	0.0123803
ENSOARG00020010142	1.05812	2.12688	RHOD		ENSOARG00020010142	0.836503	ENSOARG00020010142	5.37191e-05
MSTRG.17098	0.58275	1.24913	ALOX5		MSTRG.17098	0.718952	MSTRG.17098	0.00169832
ENSOARG00020008728	0.744375	1.53963	SELL		ENSOARG00020008728	0.659476	ENSOARG00020008728	0.00544879
ENSOARG00020010949	0.001125	0.031125	STAB2		ENSOARG00020010949	0.617345	ENSOARG00020010949	0.0108377
ENSOARG00020003178	0.704375	1.61587	TNFRSF6B		ENSOARG00020003178	0.688296	ENSOARG00020003178	0.00320015
ENSOARG00020009251	0.44075	1.45225	NMES1		ENSOARG00020009251	0.77305	ENSOARG00020009251	0.000445291
ENSOARG00020005485	0.194375	0.685375	DHRS9		ENSOARG00020005485	0.582782	ENSOARG00020005485	0.0178281
ENSOARG00020002428	0.137875	0.340875	PTPRO		ENSOARG00020002428	0.673905	ENSOARG00020002428	0.00420355
ENSOARG00020005033	0.1445	0.3925	PTGER2		ENSOARG00020005033	0.664314	ENSOARG00020005033	0.00500222
ENSOARG00020025182	0.17675	0.598875	CCR3		ENSOARG00020025182	0.830842	ENSOARG00020025182	6.70973e-05
ENSOARG00020005708	0.923375	1.92275	FGF7		ENSOARG00020005708	0.727929	ENSOARG00020005708	0.00138937
ENSOARG00020025074	0.03075	0.19225	LTF		ENSOARG00020025074	0.753391	ENSOARG00020025074	0.000752409
ENSOARG00020001900	0.3035	0.868	STEAP1		ENSOARG00020001900	0.710937	ENSOARG00020001900	0.0020193
ENSOARG00020007999	0.647125	2.08038	RPL34		ENSOARG00020007999	0.782787	ENSOARG00020007999	0.000336906
ENSOARG00020009403	0.23275	0.73775	CCDC34		ENSOARG00020009403	0.682827	ENSOARG00020009403	0.00355572
ENSOARG00020013901	1.9595	4.16763	Trarg1		ENSOARG00020013901	0.664525	ENSOARG00020013901	0.00498346
ENSOARG00020021610	0.001	0.175625	G6PC		ENSOARG00020021610	0.730684	ENSOARG00020021610	0.00130435
ENSOARG00020015700	0.00575	0.137875	ARG1		ENSOARG00020015700	0.712791	ENSOARG00020015700	0.00194103
ENSOARG00020005910	0.22775	1.01662	MAP1LC3C		ENSOARG00020005910	0.639565	ENSOARG00020005910	0.00763355
ENSOARG00020017341	0.037375	0.285	AGMAT		ENSOARG00020017341	0.724312	ENSOARG00020017341	0.0015078
ENSOARG00020009860	0.419125	0.898125	A1BG		ENSOARG00020009860	0.855818	ENSOARG00020009860	2.35185e-05
ENSOARG00020025605	0.209	0.60525	IL21R		ENSOARG00020025605	0.666014	ENSOARG00020025605	0.00485245
ENSOARG00020001041	0.36875	1.038	TFEC		ENSOARG00020001041	0.657482	ENSOARG00020001041	0.00564193
ENSOARG00020008826	0.001	0.1245	SELE		ENSOARG00020008826	0.563913	ENSOARG00020008826	0.0228962
ENSOARG00020012502	0.361	1.09337	CLEC6A		ENSOARG00020012502	0.774443	ENSOARG00020012502	0.000428228
ENSOARG00020008144	0.53425	0.16375	MYADM		ENSOARG00020008144	-0.561267	ENSOARG00020008144	0.0236875
ENSOARG00020001098	0.001	0.1215	UGT2A3		ENSOARG00020001098	0.61441	ENSOARG00020001098	0.0113299
ENSOARG00020018332	0.532625	1.17575	MLKL		ENSOARG00020018332	0.648697	ENSOARG00020018332	0.00655872
ENSOARG00020019161	0.084625	0.36325	TUBB4A		ENSOARG00020019161	0.76532	ENSOARG00020019161	0.000550504
ENSOARG00020010223	0.001	0.038375	FAM83A		ENSOARG00020010223	0.691776	ENSOARG00020010223	0.00298923
ENSOARG00020010412	0.380875	0.8465	Tsks		ENSOARG00020010412	0.700186	ENSOARG00020010412	0.00252553
MSTRG.13778	0.182625	0.6875	TREML2		MSTRG.13778	0.675369	MSTRG.13778	0.00409115
ENSOARG00020024653	0.01375	0.06825	UNC13C		ENSOARG00020024653	0.545349	ENSOARG00020024653	0.0288994
ENSOARG00020012494	0.984875	2.20825	Upp1		ENSOARG00020012494	0.608221	ENSOARG00020012494	0.0124253
ENSOARG00020000843	0.059125	0.47675	S100A5		ENSOARG00020000843	0.697768	ENSOARG00020000843	0.00265239
ENSOARG00020021725	0.045125	0.1795	SV2B		ENSOARG00020021725	0.490264	ENSOARG00020021725	0.0538626
ENSOARG00020021296	0.006375	0.148	SERPINA11		ENSOARG00020021296	0.627482	ENSOARG00020021296	0.00926582
MSTRG.23578	0.15375	0.535875	LTB4R		MSTRG.23578	0.626108	MSTRG.23578	0.00946752
ENSOARG00020015907	0.011625	0.0925	NLRP12		ENSOARG00020015907	0.740017	ENSOARG00020015907	0.00104727
ENSOARG00020016502	0.161125	0.586375	CXorf21		ENSOARG00020016502	0.775835	ENSOARG00020016502	0.00041171
ENSOARG00020004803	0.82075	1.8145	FAM47E		ENSOARG00020004803	0.719093	ENSOARG00020004803	0.00169306
ENSOARG00020022910	0.94175	0.45725	ARMC12		ENSOARG00020022910	-0.532621	ENSOARG00020022910	0.0336623
ENSOARG00020011987	0.761125	1.796	BCAS4		ENSOARG00020011987	0.725675	ENSOARG00020011987	0.00146226
ENSOARG00020017125	1.36338	2.95912	IFITM3		ENSOARG00020017125	0.768058	ENSOARG00020017125	0.000511129
ENSOARG00020004519	0.193875	0.97475	Ccl19		ENSOARG00020004519	0.586393	ENSOARG00020004519	0.0169665
ENSOARG00020018676	0.38075	1.11725	CENPW		ENSOARG00020018676	0.602004	ENSOARG00020018676	0.0136078
ENSOARG00020000681	0.232125	0.483125	ACSL6		ENSOARG00020000681	0.803085	ENSOARG00020000681	0.000179672
ENSOARG00020026315	0.298	0.909375	HS3ST6		ENSOARG00020026315	0.692566	ENSOARG00020026315	0.00294293
ENSOARG00020001032	0.17075	0.490625	GHSR		ENSOARG00020001032	0.678629	ENSOARG00020001032	0.0038497
ENSOARG00020012447	0.0455	0.24075	SLC13A5		ENSOARG00020012447	0.768425	ENSOARG00020012447	0.000506026
MSTRG.16437	0.209625	0.577625	--		MSTRG.16437	0.748341	MSTRG.16437	0.000854472
ENSOARG00020002630	0.10725	0.3115	Fam3b		ENSOARG00020002630	0.673918	ENSOARG00020002630	0.00420251
ENSOARG00020013007	0.08775	0.242375	ST14		ENSOARG00020013007	0.787268	ENSOARG00020013007	0.000294936
ENSOARG00020013230	1.245	2.50888	PLAC8		ENSOARG00020013230	0.764441	ENSOARG00020013230	0.000563666
MSTRG.19987	0.299375	0.80075	pol		MSTRG.19987	0.770994	MSTRG.19987	0.000471501
ENSOARG00020014753	0.187625	0.76825	LIF		ENSOARG00020014753	0.712361	ENSOARG00020014753	0.00195896
ENSOARG00020021018	0.787	0.355	GJC3		ENSOARG00020021018	-0.562362	ENSOARG00020021018	0.0233574
ENSOARG00020012512	0.03025	0.07025	FAT3		ENSOARG00020012512	0.770598	ENSOARG00020012512	0.000476692
ENSOARG00020020386	0.27075	1.15037	NUDT2		ENSOARG00020020386	0.588424	ENSOARG00020020386	0.0164965
ENSOARG00020019076	1.00562	0.4925	DRD1		ENSOARG00020019076	-0.433578	ENSOARG00020019076	0.0933871
ENSOARG00020005628	0.084625	0.21925	FMN1		ENSOARG00020005628	0.705741	ENSOARG00020005628	0.00225254
ENSOARG00020023537	0.04375	0.293375	Pcyt1b		ENSOARG00020023537	0.66691	ENSOARG00020023537	0.00477494
ENSOARG00020019377	0.343625	0.831125	CPEB1		ENSOARG00020019377	0.677866	ENSOARG00020019377	0.00390512
ENSOARG00020014170	0.371375	0.08375	IL25		ENSOARG00020014170	-0.520255	ENSOARG00020014170	0.0388376
MSTRG.6245	0.448	0.96225	--		MSTRG.6245	0.653367	MSTRG.6245	0.00605766
ENSOARG00020015407	0.090375	0.368875	SDSL		ENSOARG00020015407	0.595877	ENSOARG00020015407	0.0148575
ENSOARG00020004673	0.29825	0.096375	HENMT1		ENSOARG00020004673	-0.632784	ENSOARG00020004673	0.0085187
ENSOARG00020004241	0.43375	0.912625	SHCBP1		ENSOARG00020004241	0.62185	ENSOARG00020004241	0.0101151
ENSOARG00020017499	0.460375	1.00212	NFE2		ENSOARG00020017499	0.762963	ENSOARG00020017499	0.000586374
ENSOARG00020012711	0.06825	0.347875	GPR65		ENSOARG00020012711	0.791188	ENSOARG00020012711	0.00026185
ENSOARG00020009280	0.001	0.097125	Bbox1		ENSOARG00020009280	0.649133	ENSOARG00020009280	0.00651057
ENSOARG00020003744	0.45825	1.10662	CD1B		ENSOARG00020003744	0.68818	ENSOARG00020003744	0.00320734
ENSOARG00020012743	0.387625	0.864	RAD51		ENSOARG00020012743	0.712358	ENSOARG00020012743	0.00195907
ENSOARG00020019321	0.032	0.177125	Uroc1		ENSOARG00020019321	0.659165	ENSOARG00020019321	0.00547855
ENSOARG00020004231	0.006375	0.104	CEACAM20		ENSOARG00020004231	0.571921	ENSOARG00020004231	0.0206254
ENSOARG00020006060	0.13925	0.83175	OXT		ENSOARG00020006060	0.663523	ENSOARG00020006060	0.00507314
ENSOARG00020014785	0.011875	0.247625	OSM		ENSOARG00020014785	0.662117	ENSOARG00020014785	0.00520128
MSTRG.22696	0.533375	1.11987	BANK1		MSTRG.22696	0.673266	MSTRG.22696	0.00425334
ENSOARG00020025556	0.2195	0.001	PABPC1L2A		ENSOARG00020025556	-0.593041	ENSOARG00020025556	0.0154654
ENSOARG00020010758	0.16275	0.48675	C2CD4A		ENSOARG00020010758	0.566703	ENSOARG00020010758	0.0220842
ENSOARG00020011523	0.145125	1.0765	SDHAF4		ENSOARG00020011523	0.55935	ENSOARG00020011523	0.0242735
ENSOARG00020010709	0.50725	1.29862	EVI2A		ENSOARG00020010709	0.601126	ENSOARG00020010709	0.0137816
ENSOARG00020025322	0.4045	1.066	MREG		ENSOARG00020025322	0.699065	ENSOARG00020025322	0.00258374
ENSOARG00020025014	0.454375	1.12563	LY86		ENSOARG00020025014	0.757225	ENSOARG00020025014	0.000681821
ENSOARG00020026206	0.1985	0.001	OOEP		ENSOARG00020026206	-0.609913	ENSOARG00020026206	0.012118
ENSOARG00020000775	0.001	0.13375	AGXT		ENSOARG00020000775	0.555005	ENSOARG00020000775	0.0256433
ENSOARG00020021041	0.112625	0.015125	PRR22		ENSOARG00020021041	-0.726629	ENSOARG00020021041	0.00143105
ENSOARG00020023648	0.835	2.35125	--		ENSOARG00020023648	0.704486	ENSOARG00020023648	0.00231201
MSTRG.22872	0.17575	0.780375	--		MSTRG.22872	0.55346	MSTRG.22872	0.0261446
ENSOARG00020005638	0.144	0.48925	CENPK		ENSOARG00020005638	0.632009	ENSOARG00020005638	0.00862483
MSTRG.14212	0.095125	0.6165	ADTRP		MSTRG.14212	0.351902	MSTRG.14212	0.181334
ENSOARG00020001364	0.5	1.08238	ABHD1		ENSOARG00020001364	0.702599	ENSOARG00020001364	0.00240382
ENSOARG00020004770	0.245875	0.099375	COCH		ENSOARG00020004770	-0.658427	ENSOARG00020004770	0.00554974
ENSOARG00020025600	0.163375	0.554625	CXCR2		ENSOARG00020025600	0.656549	ENSOARG00020025600	0.00573412
ENSOARG00020019747	0.1815	0.368125	FHDC1		ENSOARG00020019747	0.726639	ENSOARG00020019747	0.00143071
ENSOARG00020022556	0.014625	0.149875	CEACAM1		ENSOARG00020022556	0.645777	ENSOARG00020022556	0.00688839
ENSOARG00020009760	0.4035	0.81	IKBKE		ENSOARG00020009760	0.537468	ENSOARG00020009760	0.0317832
ENSOARG00020007730	0.029375	0.18475	KIR3DL1		ENSOARG00020007730	0.630631	ENSOARG00020007730	0.00881605
MSTRG.6211	0.81275	0.36225	--		MSTRG.6211	-0.47875	MSTRG.6211	0.0606451
MSTRG.25510	0.82075	0.335	--		MSTRG.25510	-0.462389	MSTRG.25510	0.0713348
ENSOARG00020021021	0.001	0.11275	SERPINA10		ENSOARG00020021021	0.57858	ENSOARG00020021021	0.018873
ENSOARG00020017850	0.172	0.479	ABHD15		ENSOARG00020017850	0.731958	ENSOARG00020017850	0.00126651
ENSOARG00020013545	0.1335	0.4315	SALL4		ENSOARG00020013545	0.503423	ENSOARG00020013545	0.046818
ENSOARG00020011725	0.0415	0.005375	IGSF9		ENSOARG00020011725	-0.56294	ENSOARG00020011725	0.0231847
ENSOARG00020006259	0.0455	0.235	KMO		ENSOARG00020006259	0.61922	ENSOARG00020006259	0.0105321
ENSOARG00020021594	0.171125	0.79625	CCL16		ENSOARG00020021594	0.555426	ENSOARG00020021594	0.0255082
ENSOARG00020025083	0.131	0.008375	PPP1R3G		ENSOARG00020025083	-0.612371	ENSOARG00020025083	0.0116821
ENSOARG00020010881	0.239	0.534	Lrrc15		ENSOARG00020010881	0.742536	ENSOARG00020010881	0.000985526
ENSOARG00020002697	0.064875	0.338	IL1R2		ENSOARG00020002697	0.622117	ENSOARG00020002697	0.0100736
ENSOARG00020022682	0.0495	0.22425	CYP8B1		ENSOARG00020022682	0.640138	ENSOARG00020022682	0.00756228
ENSOARG00020006982	0.2865	0.68725	SFXN2		ENSOARG00020006982	0.710094	ENSOARG00020006982	0.00205574
ENSOARG00020017283	0.404125	0.834	DPYS		ENSOARG00020017283	0.576161	ENSOARG00020017283	0.0194958
ENSOARG00020002637	0.001	0.17425	APOF		ENSOARG00020002637	0.501806	ENSOARG00020002637	0.0476445
ENSOARG00020018564	0.1315	0.31075	PCDH19		ENSOARG00020018564	0.586684	ENSOARG00020018564	0.0168986
ENSOARG00020023351	0.845625	1.71938	CDCA3		ENSOARG00020023351	0.715763	ENSOARG00020023351	0.00182066
ENSOARG00020021765	0.001	0.573125	CCL3		ENSOARG00020021765	0.583118	ENSOARG00020021765	0.0177465
ENSOARG00020015336	0.49175	1.03825	DUSP5		ENSOARG00020015336	0.644028	ENSOARG00020015336	0.00709203
MSTRG.697	0.06075	0.0045	Gbp4		MSTRG.697	-0.466871	MSTRG.697	0.0682801
ENSOARG00020007409	0.15075	0.37775	PLA2G15		ENSOARG00020007409	0.637792	ENSOARG00020007409	0.00785758
MSTRG.3592	0.001	0.298625	--		MSTRG.3592	0.645304	MSTRG.3592	0.00694296
ENSOARG00020010140	0.392875	0.18075	HCRTR1		ENSOARG00020010140	-0.560064	ENSOARG00020010140	0.0240538
MSTRG.11346	0.25425	0.9615	--		MSTRG.11346	0.528073	MSTRG.11346	0.0355009
MSTRG.16764	0.730625	1.62837	--		MSTRG.16764	0.719985	MSTRG.16764	0.00166015
ENSOARG00020026075	0.228875	0.59	AGPAT4		ENSOARG00020026075	0.504388	ENSOARG00020026075	0.0463299
ENSOARG00020001173	0.34925	0.699875	SULT1B1		ENSOARG00020001173	0.544704	ENSOARG00020001173	0.0291277
ENSOARG00020022515	0.110375	0.33675	DAB1		ENSOARG00020022515	0.350282	ENSOARG00020022515	0.183492
ENSOARG00020022930	0.103875	0.25575	MINAR1		ENSOARG00020022930	0.701097	ENSOARG00020022930	0.00247901
ENSOARG00020005940	0.103875	0.26225	EXO1		ENSOARG00020005940	0.637026	ENSOARG00020005940	0.00795596
MSTRG.25871	0.34825	0.128125	--		MSTRG.25871	-0.549127	MSTRG.25871	0.0275901
ENSOARG00020016333	0.036125	0.190625	PRLR		ENSOARG00020016333	0.703089	ENSOARG00020016333	0.00237969
MSTRG.24107	0.3285	1.27438	TRDV1		MSTRG.24107	0.537718	MSTRG.24107	0.0316884
MSTRG.10330	0.0545	0.401875	--		MSTRG.10330	0.456157	MSTRG.10330	0.0757467
ENSOARG00020014724	0.001	0.156125	GLYAT		ENSOARG00020014724	0.380558	ENSOARG00020014724	0.145908
ENSOARG00020005460	0.44675	1.65575	FAM229B		ENSOARG00020005460	0.580626	ENSOARG00020005460	0.0183584
ENSOARG00020017112	0.282625	0.744125	PHETA1		ENSOARG00020017112	0.70821	ENSOARG00020017112	0.00213914
ENSOARG00020006727	0.02975	0.1735	KRT23		ENSOARG00020006727	0.5551	ENSOARG00020006727	0.0256129
ENSOARG00020012032	0.890375	1.94437	C1orf159		ENSOARG00020012032	0.589735	ENSOARG00020012032	0.0161984
ENSOARG00020008054	0.121125	0.3445	WT1		ENSOARG00020008054	0.56514	ENSOARG00020008054	0.0225364
ENSOARG00020012650	0.34275	0.784875	PNMA1		ENSOARG00020012650	0.677551	ENSOARG00020012650	0.00392821
ENSOARG00020003927	0.7095	1.88363	CCNB1		ENSOARG00020003927	0.688855	ENSOARG00020003927	0.00316544
